# Supplementary material for: ETS transcription factor pointed controls germline survival in Drosophila
Source: PLoS Genet. 2025 Aug 25;21(8):e1011809. doi: 10.1371/journal.pgen.1011809 (PMC12407541; doi:10.1371/journal.pgen.1011809)
Supplement: S1 Data — List of the GO terms identified in the up- or down-regulated genes. Data in this supplementary material refer to Fig 5. (XLSX) [file pgen.1011809.s007.xlsx]

## Sheet: DGE FDR<0.05 log2FC>1, <-1
Chrom. Location	PROBEID	ENTREZID	ENSEMBL	(log2) WT_1	(log2) WT_2	(log2) WT_3	(log2) Mut_1	(log2) Mut_2	(log2) Mut_3	P.Value	adj.P.Val	-log10 FDR	linear FC	log2 FC	SYMBOL	Description
chr99C8-99D1	1623899_at	43551	FBgn0004622	4.07751	3.35294	3.52809	10.5768	10.7566	10.7662	8.02104e-10	5.38217e-06	5.26904	132.241	7.04703	TkR99D	Tachykinin-like receptor at 99D
chr88B1-88B1	1631693_at	41731	FBgn0038214	3.41951	3.25214	3.32901	10.1137	9.4636	9.07978	1.20635e-08	2.05642e-05	4.68689	74.482	6.21882	CG9616	uncharacterized protein
chr21F2-21F2	1637590_at	33312	FBgn0259229	3.68602	3.40476	3.86769	10.147	8.29816	8.13425	7.80436e-06	0.00149463	2.82547	36.9365	5.20697	CG42329	uncharacterized protein
chr78E6-78E6	1640978_at	40420	FBgn0037126	6.1278	5.2003	5.82729	10.801	10.5187	11.1196	7.71759e-08	7.17596e-05	4.14412	34.1694	5.09463	CG14567	uncharacterized protein
chr22A3-22A3	1641174_at	44390	FBgn0021906	3.71605	3.7138	3.29426	7.84231	8.74017	8.75928	1.29945e-07	8.86052e-05	4.05254	29.2944	4.87255	RFeSP	Rieske iron-sulfur protein
chr60F5-60F5	1634124_at	246608	FBgn0050428	4.47858	4.08439	4.06394	8.84686	8.75145	8.73643	2.10488e-09	5.38217e-06	5.26904	23.7405	4.56928	CG30428	uncharacterized protein
chr102B3-102B3	1626088_at	43786	FBgn0039902	3.98182	3.71644	3.94584	8.14833	8.01721	8.13175	1.09302e-09	5.38217e-06	5.26904	18.6065	4.21773	Zip102B	Zinc/iron regulated transporter-related protein 102B
chr52C2-52C2	1635033_at	246444	FBgn0050083	3.96595	3.43723	3.9713	7.3815	8.37174	7.95972	4.92843e-07	0.000219165	3.65923	17.3015	4.11282	CG30083	uncharacterized protein
chr55F1-55F2	1634175_at	37165	FBgn0034389	5.09423	5.5654	4.86278	9.66851	9.20111	7.72976	5.76842e-05	0.00484456	2.31475	12.9271	3.69232	Mctp	Multiple C2 domain and transmembrane region protein
chr88E3-88E3	1628896_a_at	41832	FBgn0038302	5.76696	5.75553	4.88947	9.16996	9.07257	9.17185	4.726e-07	0.000219165	3.65923	12.7063	3.66748	CG4210	uncharacterized protein
chr55C9-55C9	1623294_at	37125	FBgn0034352	4.80357	5.54048	5.46204	8.85198	8.64501	8.4964	3.74671e-07	0.000191607	3.71759	10.5252	3.39577	Dnaaf3	Dynein axonemal assembly factor 3
chr5B6-5B6	1640707_at	31498	FBgn0029799	5.92172	6.23775	5.64877	9.89289	9.16416	8.54582	1.16106e-05	0.00182055	2.7398	9.61227	3.26488	CG15772	uncharacterized protein
chr11C1-11C2	1624717_s_at	326226	FBgn0052647	5.66071	5.65391	5.00774	8.60305	8.54495	8.68256	2.73601e-07	0.000155466	3.80836	8.99672	3.1694	CG32647	uncharacterized protein
chr68D1-68D1	1640991_at	39307	FBgn0052091	5.36966	5.36838	4.3521	7.80779	8.31148	8.45496	8.66987e-06	0.00161228	2.79256	8.94672	3.16136	CG32091	uncharacterized protein
chr30C6-30C6	1638378_at	34288	FBgn0032139	4.90216	4.86285	4.7581	7.75404	8.46397	7.78294	4.08307e-07	0.000198865	3.70144	8.93381	3.15928	CG13116	uncharacterized protein
chr87A4-87A4	1639971_at	41453	FBgn0037974	5.08127	5.27041	6.13075	8.77735	8.95159	8.03663	1.77397e-05	0.00234939	2.62905	8.54084	3.09438	CG12224	uncharacterized protein
chr57E9-57E9	1638013_at	246532	FBgn0050289	5.89055	5.5008	4.99131	8.60223	8.22124	8.18655	2.80885e-06	0.000692011	3.15989	7.34002	2.87578	CG30289	uncharacterized protein
chr71D3-71D4	1625276_a_at	39675	FBgn0000565	7.52927	7.63266	9.60121	11.018	11.5371	10.7717	0.000741449	0.0214781	1.668	7.23273	2.85454	MsrA	Methionine sulfoxide reductase A
chr51D8-51D8	1637539_a_at	44129	FBgn0287864	8.47474	8.45733	9.28431	11.0849	11.606	11.5198	7.89111e-06	0.00149463	2.82547	6.34121	2.66476	hbs	hibris
chr85F12-85F12	1627647_at	41238	FBgn0037788	7.15276	6.54764	7.56088	9.27209	9.52556	10.2335	4.82133e-05	0.00456598	2.34047	6.02087	2.58997	CAH7	Carbonic anhydrase 7
chr13A9-13A9	1625288_at	32438	FBgn0053177	5.12197	6.5005	5.62228	8.20772	8.12324	8.41079	6.18975e-05	0.00498075	2.30271	5.65293	2.499	CG33177	uncharacterized protein
chr102F4-102F4	1634195_at	43835	FBgn0039932	4.99075	5.55819	5.83722	7.79516	8.08214	7.92142	4.49659e-06	0.000999808	3.00008	5.54371	2.47085	fuss	fussel
chr66A1-66A1	1627283_at	2768945	FBgn0259935	5.61661	4.99497	5.56351	7.4285	7.79195	8.18969	1.08208e-05	0.00182055	2.7398	5.32096	2.41169	CG42458	uncharacterized protein
chr79E4-79E4	1633796_at	40472	FBgn0037167	7.76088	6.06702	6.98309	9.35088	9.61401	8.96999	0.000379591	0.0144329	1.84065	5.18602	2.37463	CG11425	uncharacterized protein
chr46A1-46A1	1625910_at	35999	FBgn0033439	9.29278	8.40852	8.94914	11.3255	11.3619	10.9571	1.16306e-05	0.00182055	2.7398	5.03277	2.33135	CG1773	uncharacterized protein
---	1641379_a_at	3355072	FBgn0039955	7.31477	7.48089	6.52222	9.3738	9.38341	9.4816	1.52199e-05	0.00215067	2.66743	4.94845	2.30698	CG41099	uncharacterized protein
chr35A3-35A4	1626934_a_at	43946	FBgn0261563	5.50794	5.67969	7.18095	8.10497	8.71445	8.32061	0.000778856	0.021885	1.65985	4.78046	2.25715	wb	wing blister
chr13A1-13A1	1631072_at	32419	FBgn0030593	7.06272	5.93413	5.80556	8.41689	8.56534	8.5448	0.000111907	0.00706531	2.15087	4.72902	2.24154	CG9512	uncharacterized protein
chr13A12-13A12	1636688_at	32444	FBgn0030615	3.64709	3.89501	3.49053	7.11729	5.49105	5.12777	0.0015173	0.0322638	1.49128	4.70599	2.2345	Cyp4s3	Cytochrome P450 4s3
chr31F5-32A2	1625935_at	34453	FBgn0051721	5.42029	5.49455	6.10586	7.65888	7.60029	8.28028	2.79538e-05	0.00336367	2.47319	4.50935	2.17292	Trim9	Tripartite motif containing 9
chr96E10-96E10	1631798_s_at	43104	FBgn0039360	8.38832	8.95475	8.75381	10.973	11.1337	10.42	1.53499e-05	0.00215067	2.66743	4.41761	2.14327	CLS	Cardiolipin synthase
chr53C2-53C2	1637120_at	246456	FBgn0050098	4.31993	3.99869	4.00037	6.23767	6.31357	6.19558	2.92678e-07	0.000157553	3.80257	4.41561	2.14261	CG30098	uncharacterized protein
chr47F11-47F11	1626144_at	36235	FBgn0040503	9.54383	9.37126	8.26851	11.2375	10.961	11.2198	0.000206313	0.0100008	1.99996	4.2229	2.07823	CG7763	uncharacterized protein
chr35B8-35B8	1625405_at	34879	FBgn0041713	8.62167	8.6415	9.67496	10.3397	11.3523	11.3967	0.000647931	0.0199021	1.7011	4.14151	2.05016	yellow-c	yellow-c
chr65F6-65F7	1640303_a_at	38818	FBgn0035770	8.41328	8.14855	7.45765	9.94767	10.0079	10.1264	3.29058e-05	0.00365826	2.43673	4.05816	2.02082	pst	pastrel
chr27C7-27C7	1633760_at	33978	FBgn0031877	7.75601	7.61056	7.74056	9.66692	9.74617	9.75259	1.13853e-07	8.40659e-05	4.07538	4.05449	2.01952	Hmgcl	3-Hydroxymethyl-3-methylglutaryl-CoA lyase
chr43E9-43E9	1634019_at	35708	FBgn0033205	7.86698	8.4715	7.39459	9.89606	9.92463	9.57272	0.000114198	0.00710007	2.14874	3.69809	1.88678	Rdh1	Retinol dehydrogenase 1
chr51D1-51D1	1628052_at	45556	FBgn0015714	4.36843	4.54126	4.60512	7.07161	6.52341	5.55659	0.000670706	0.0202697	1.69315	3.67804	1.87894	Cyp6a17	Cytochrome P450 6a17
chr51D8-51D8	1631787_at	12798468	FBgn0262547	4.54555	4.19532	4.59262	6.24562	6.22275	6.47041	2.09993e-06	0.00061366	3.21207	3.65135	1.86843	CG43101	uncharacterized protein
chr70D2-70D2	1624459_at	39567	FBgn0036411	6.39812	6.58049	6.76754	8.74979	8.40204	8.12245	1.12854e-05	0.00182055	2.7398	3.58683	1.84271	Sox21a	Sox21a
chr49D4-49D4	1624159_at	36412	FBgn0033775	6.09663	6.35544	5.64615	7.83325	7.95235	7.7799	1.30901e-05	0.00194388	2.71133	3.53676	1.82243	Cyp9h1	Cytochrome P450 9h1
chr35B8-35B8	1634344_at	49424	FBgn0001977	7.54855	7.24977	7.72548	8.67599	9.64709	9.47823	0.000178254	0.00949572	2.02247	3.38503	1.75917	CIAPIN1	Cytokine induced apoptosis inhibitor 1
chr66A5-66A5	1631986_at	38847	FBgn0035795	4.52514	5.58428	6.07877	6.93879	7.43589	6.95297	0.00184138	0.0360797	1.44274	3.27876	1.71315	CG16998	uncharacterized protein
chr36D1-36D1	1629324_at	35067	FBgn0032652	3.69155	3.85971	3.88953	5.55805	6.40711	4.58854	0.00296156	0.0495413	1.30503	3.25872	1.7043	CG6870	uncharacterized protein
chr75F7-75F7	1631127_at	40085	FBgn0036848	8.66695	8.34951	8.52709	10.1265	10.2192	10.2821	1.27266e-06	0.000406775	3.39065	3.23717	1.69473	Naxd	NAD(P)HX dehydratase
chr36B2-36B2	1632808_at	35022	FBgn0032615	9.71758	8.65605	8.97677	11.242	10.6997	10.4154	0.000705482	0.0208123	1.68168	3.17971	1.66889	CG6012	uncharacterized protein
chr7E11-7E11	1623761_at	31779	FBgn0030040	7.85495	7.38425	7.4768	9.50918	9.61003	8.55122	0.0004855	0.0169104	1.77185	3.14155	1.65148	CG15347	uncharacterized protein
chr84F4-84F4	1628268_at	40964	FBgn0037553	7.28933	7.3328	7.11711	8.93961	8.87732	8.87231	6.98711e-07	0.000274862	3.56089	3.13834	1.65	CG18249	uncharacterized protein
chr77B1-77B1	1634061_a_at	40224	FBgn0265959	3.35267	3.31505	3.20463	5.48605	4.7507	4.55255	0.000132021	0.00785064	2.1051	3.11446	1.63898	rdgC	retinal degeneration C
chr11A1-11A1	1629430_s_at	32165	FBgn0030362	8.72222	7.88606	8.21278	10.1333	9.96647	9.6037	0.000143128	0.00832107	2.07982	3.08969	1.62746	regucalcin	regucalcin
chr51D8-51D8	1629208_at	246666	FBgn0043530	4.12706	3.85031	3.68837	4.94691	5.65167	5.92123	0.000248263	0.011137	1.95323	3.06954	1.61802	Obp51a	Odorant-binding protein 51a
chr24E1-24E1	1627602_at	46015	FBgn0010473	7.2488	7.68821	7.95087	8.89414	9.41609	9.39874	0.000100967	0.00670576	2.17355	3.04623	1.60703	tutl	turtle
chr76B5-76B5	1633200_at	40117	FBgn0036875	7.94731	9.21445	8.93378	10.5626	10.2243	10.0969	0.00108684	0.0262038	1.58164	3.02325	1.5961	CG9449	uncharacterized protein
chr72D12-72D12	1633809_at	39791	FBgn0036595	5.95842	5.43122	5.52496	6.73534	7.2724	7.60445	0.000229042	0.0106002	1.97469	2.96055	1.56587	CG13046	uncharacterized protein
chr74B1-74B2	1626839_s_at	39939	FBgn0027660	4.82537	5.01464	4.45111	6.15488	6.25284	6.55263	3.2047e-05	0.00360194	2.44346	2.9412	1.55641	blot	bloated tubules
chr46A1-46A1	1623107_at	36000	FBgn0033440	8.41031	8.25077	7.59583	9.73911	9.77909	9.37108	0.000173844	0.00930931	2.03108	2.91625	1.54412	CG10459	uncharacterized protein
chr31B1-31B1	1623906_at	34351	FBgn0032189	5.42183	5.7881	5.93403	7.31627	7.17014	7.27326	1.11507e-05	0.00182055	2.7398	2.90506	1.53857	Ripalpha	RPA-interacting protein alpha
chr102F8-102F8	1628675_at	49968	FBgn0053653	7.60716	8.2787	7.67776	9.33217	9.3341	9.48128	5.08576e-05	0.00462282	2.33509	2.88381	1.52798	Cadps	Calcium-dependent secretion activator
chr27D4-27D4	1623092_at	33985	FBgn0003046	9.66807	9.93063	9.07916	11.0328	10.9646	11.2643	0.000143638	0.00832107	2.07982	2.88371	1.52793	Pcp	Pupal cuticle protein
chr89E5-89E5	1624017_at	42043	FBgn0015011	9.21987	8.70645	9.63991	10.2259	11.246	10.6548	0.00130591	0.029541	1.52957	2.86816	1.52013	AhcyL2	Adenosylhomocysteinase like 2
chr95E1-95E1	1634158_at	42864	FBgn0039154	7.51322	6.48816	6.65079	8.90533	8.17076	8.06593	0.00169792	0.0345943	1.461	2.82181	1.49662	Npc2f	Niemann-Pick type C-2f
chr98C3-98C3	1626896_at	5740179	FBgn0085466	5.47398	5.39141	5.24052	7.24954	6.68846	6.6524	4.31972e-05	0.00420782	2.37594	2.81831	1.49483	CG34437	uncharacterized protein
chr87F15-87F15	1639023_at	41694	FBgn0266464	6.36484	6.43647	6.50976	7.79586	8.00325	7.99279	1.81943e-06	0.000563912	3.24879	2.81592	1.49361	Nsf2	N-ethylmaleimide-sensitive factor 2
chr25C3-25C3	1632694_at	326172	FBgn0031678	5.58441	5.44516	5.38329	6.87024	6.95739	7.05612	1.88168e-06	0.000566055	3.24714	2.80947	1.4903	Nepl3	Neprilysin-like 3
chr89F3-89F4	1628993_at	42082	FBgn0038494	5.30667	5.20985	6.0569	6.78078	7.06918	7.1829	0.000280353	0.0120945	1.91741	2.80204	1.48648	beat-IIb	beaten path IIb
chr59B7-59B7	1637507_at	12798142	FBgn0052835	4.40638	3.99886	4.07473	5.63936	5.8905	5.32723	5.15254e-05	0.00462282	2.33509	2.74926	1.45904	lncRNA:CR32835	long non-coding RNA:CR32835
chr49F13-49F13	1637367_at	36472	FBgn0033821	9.26932	8.63056	8.63503	10.6253	10.468	9.81194	0.000573902	0.0185726	1.73113	2.74495	1.45678	CG10799	uncharacterized protein
chr84D2-84D2	1640556_at	40866	FBgn0037485	3.55201	3.63786	3.31407	5.39749	4.37998	5.08109	0.00048622	0.0169104	1.77185	2.735	1.45154	CG14606	uncharacterized protein
chr87D5-87D5	1632451_at	41586	FBgn0038095	10.9255	10.5533	9.63006	11.7828	11.9395	11.7209	0.00154742	0.0327005	1.48545	2.72224	1.4448	Cyp304a1	Cytochrome P450 304a1
chr83D2-83D2	1637072_at	40741	FBgn0037396	7.19758	7.76928	7.44775	8.64844	9.39921	8.66977	0.000378999	0.0144329	1.84065	2.70245	1.43427	CG11459	uncharacterized protein
chr53F2-53F3	1629572_a_at	36919	FBgn0026721	9.39981	9.55417	10.0015	11.2039	11.2275	10.8184	8.9359e-05	0.00619488	2.20797	2.6971	1.43141	fat-spondin	fat-spondin
chr97B3-97B3	1624862_at	12798272	FBgn0262577	5.27011	5.98868	6.17228	7.15672	7.37479	7.18405	0.000305157	0.0125347	1.90188	2.69103	1.42816	CG43117	uncharacterized protein
chr87D9-87D9|3-52.0 cM	1638882_at	41605	FBgn0003308	8.03826	8.73919	8.04709	9.79017	9.67831	9.63025	0.000122361	0.00744857	2.12793	2.68465	1.42473	ry	rosy
chr88D5-88D5	1634110_at	3346167	FBgn0266756	5.70243	5.74274	5.58798	7.41995	6.81058	7.07238	3.53811e-05	0.00379244	2.42108	2.6819	1.42326	btsz	bitesize
chr86A2-86A2	1624695_at	41253	FBgn0037801	10.1523	10.3267	10.9366	11.7978	12.0102	11.8558	0.000154281	0.00862289	2.06435	2.66852	1.41604	CG3999	uncharacterized protein
chr98A13-98A14	1634487_at	326116	FBgn0266579	3.86847	3.75715	3.19042	5.48397	5.08932	4.48636	0.00111153	0.0264721	1.57721	2.66574	1.41454	tau	tau
chr44F11-44F11	1639048_a_at	35898	FBgn0033356	9.36553	8.63508	8.74659	10.5482	10.3015	10.0667	0.000262245	0.0115614	1.93699	2.62027	1.38972	CG8229	uncharacterized protein
chr41F11-41F11	1636690_at	35514	FBgn0033041	4.53973	3.93568	4.14909	6.24435	5.35429	5.15678	0.00174053	0.0351071	1.45461	2.59723	1.37697	Or42a	Odorant receptor 42a
chr58D4-58D7	1629897_a_at	37558	FBgn0034725	4.81588	5.18294	5.07643	6.14706	6.28963	6.74105	8.83899e-05	0.00619488	2.20797	2.58023	1.3675	CG6044	uncharacterized protein
chr88E3-88E3	1636943_s_at	49804	FBgn0028984	6.72702	7.04732	7.07759	8.09443	8.31141	8.48054	2.87805e-05	0.00340631	2.46772	2.53997	1.34481	Spn88Ea	Serpin 88Ea
chr52C1-52C1	1636154_at	246448	FBgn0050090	8.42354	7.93111	8.2337	9.96284	9.49506	9.11326	0.000494076	0.0169104	1.77185	2.50986	1.32761	CG30090	uncharacterized protein
chr22B8-22C1	1638884_at	33377	FBgn0031384	6.98577	6.65474	7.39562	8.34425	8.43395	8.23326	0.000144001	0.00832107	2.07982	2.50551	1.32511	CG4238	uncharacterized protein
chr98C3-98C3	1627705_at	12798281	FBgn0262588	6.30989	6.27667	5.57192	7.59966	7.43853	7.05051	0.000600095	0.0190614	1.71984	2.47954	1.31007	CG43125	uncharacterized protein
chr22B8-22B8	1629055_a_at	33373	FBgn0001125	10.4769	10.5256	10.5089	11.7833	11.8241	11.7317	2.365e-06	0.000659648	3.18069	2.4215	1.2759	Got2	Glutamate oxaloacetate transaminase 2
chr65E2-65E3	1640325_at	38771	FBgn0035733	5.49718	5.42104	5.39783	6.97918	6.63571	6.4706	4.01451e-05	0.00406519	2.39092	2.38912	1.25648	CG8641	uncharacterized protein
chr57B16-57B16	1636040_at	37393	FBgn0034583	9.93463	9.80143	10.1024	11.1128	11.4126	11.0383	3.46764e-05	0.00379244	2.42108	2.36479	1.24171	CG10527	uncharacterized protein
chr42A13-42A13	1635271_at	35549	FBgn0050431	6.85296	7.2026	7.53422	8.19987	8.94223	8.13103	0.00159079	0.0332273	1.4785	2.34207	1.22778	CG30431	uncharacterized protein
chr10F7-11A1|1-36.7 cM	1640614_at	32158	FBgn0263111	5.9372	5.96529	5.91438	7.62682	7.19185	6.62822	0.000960668	0.0244806	1.61118	2.31338	1.21001	cac	cacophony
chr14B9-14B9	1627854_at	32592	FBgn0286508	8.51271	8.77392	8.00177	9.35676	9.46634	10.0392	0.00148785	0.0318031	1.49753	2.28356	1.19128	Had1	beta Hydroxy acid dehydrogenase 1
chr58F4-58F4	1631548_at	37595	FBgn0050196	5.8375	5.21487	5.50823	6.72529	6.87118	6.52628	0.000208442	0.0100563	1.99756	2.27739	1.18738	CG30196	uncharacterized protein
chr62A9-62A9	1637150_at	38195	FBgn0035246	7.0747	7.02665	7.2707	8.82433	7.94014	8.14154	0.000922819	0.0240874	1.61821	2.26261	1.17799	CG13928	uncharacterized protein
chr17D5-17D6	1640361_at	32869	FBgn0030959	8.22414	8.35699	8.39636	9.45523	9.85446	9.15776	0.000253051	0.0112043	1.95061	2.23972	1.16332	CG6961	uncharacterized protein
chr29F6-29F7	1635531_at	34222	FBgn0011705	9.93901	9.52909	9.54648	10.7227	10.8483	10.9302	5.92071e-05	0.00484456	2.31475	2.23799	1.1622	rost	rolling stone
chr52D9-52D9	1634574_a_at	36753	FBgn0265045	7.11944	6.96648	6.70734	8.03266	8.15351	8.07168	3.6016e-05	0.00379522	2.42076	2.22664	1.15487	Strn-Mlck	Stretchin-Mlck
chr68B1-68B1	1626684_at	39263	FBgn0036145	5.89245	5.61439	5.85947	6.95249	6.81952	7.05143	2.50532e-05	0.00313079	2.50435	2.2228	1.15238	CG7607	uncharacterized protein
chr44A4-44A4	1634229_at	35777	FBgn0033257	6.34823	6.12992	6.53755	7.88379	7.30923	7.27689	0.000424109	0.0155476	1.80834	2.22131	1.15141	sand	sandman
chr89B1-89B1	1623852_at	41949	FBgn0038395	5.78146	6.00343	5.9124	6.85189	7.10196	7.14766	2.91764e-05	0.00340631	2.46772	2.19579	1.13474	CG10407	uncharacterized protein
chr62B9-62B9|3-1.4 cM	1630019_s_at	38251	FBgn0262624	5.94418	6.12275	6.57105	6.95555	7.3652	7.69781	0.0013521	0.0298992	1.52434	2.18383	1.12686	Tmhs	Tetraspan membrane protein in hair cell stereocilia
chr25C1-25C3	1636930_at	33732	FBgn0031675	5.46383	5.95389	5.98365	6.813	7.03814	6.845	0.000206152	0.0100008	1.99996	2.14095	1.09825	CG9121	uncharacterized protein
chr58F4-58F4	1635593_at	37594	FBgn0034756	10.0079	9.3292	9.22531	10.6707	10.6111	10.5534	0.000850283	0.0231993	1.63453	2.1301	1.09092	Cyp6d2	Cytochrome P450 6d2
chr31D9-31D9	1630013_s_at	34397	FBgn0032224	7.75345	7.74388	7.51598	8.95403	8.65844	8.67246	5.12291e-05	0.00462282	2.33509	2.12954	1.09054	Sps2	Selenophosphate synthetase 2
chr96A7-96A7	1629776_a_at	42929	FBgn0266758	7.49643	7.43081	7.66533	8.85215	8.683	8.30713	0.000191522	0.00979444	2.00902	2.11879	1.08324	Esyt2	Extended synaptotagmin-like protein 2
chr87A4-87A4	1626248_at	41452	FBgn0037973	9.27225	9.2571	9.05811	10.1778	10.5742	10.0779	0.000156895	0.00872131	2.05942	2.11527	1.08084	CG18547	uncharacterized protein
chr61F5-61F5	1627265_at	38144	FBgn0262937	8.37409	8.09173	8.33127	9.1305	9.48436	9.39629	8.27443e-05	0.00602795	2.21983	2.1014	1.07135	Rabex-5	Rabaptin-5-associated exchange factor for Rab5
chr47F1-47F1	1637854_at	36202	FBgn0033610	4.91371	4.91792	5.21605	5.87269	6.16067	6.21703	0.000104102	0.0067819	2.16865	2.09589	1.06757	CG18335	uncharacterized protein
chr70B1-70B1	1627568_at	39512	FBgn0036364	5.96615	5.26094	5.69169	6.44558	6.61559	7.0603	0.00159185	0.0332273	1.4785	2.09589	1.06756	CG14109	uncharacterized protein
chr61C6-61C6	1636193_at	38074	FBgn0035146	7.60851	7.70725	7.44283	8.88172	8.81684	8.26156	0.000469962	0.0168659	1.77299	2.09533	1.06718	CG13893	uncharacterized protein
chr31B1-31B1	1632337_at	34350	FBgn0028675	5.27344	5.13429	4.70745	6.04119	6.10938	6.15448	0.000205974	0.0100008	1.99996	2.08969	1.06329	Sur	Sulfonylurea receptor
chr51C5-51C5	1627118_at	36656	FBgn0033973	7.99426	8.00349	7.97838	9.19105	9.05943	8.90181	2.38821e-05	0.00305333	2.51523	2.08308	1.05872	HPS1	Hermansky-Pudlak Syndrome 1
chr44F1-44F1	1633648_at	44097	FBgn0024189	4.97468	4.37051	4.21465	5.29487	5.59922	5.84012	0.00183237	0.0360412	1.4432	2.08222	1.05812	sns	sticks and stones
chr88D1-88D2	1628081_s_at	41784	FBgn0038256	8.53751	8.55751	8.39046	9.44494	9.90645	9.29235	0.000336021	0.0131679	1.88048	2.07449	1.05276	CG7530	uncharacterized protein
chr12E3-12E3	1635969_at	32368	FBgn0030545	9.93953	9.6709	10.0889	10.7152	10.9223	11.2134	0.000321162	0.0129985	1.88611	2.07122	1.05048	CG11590	uncharacterized protein
chr72E1-72E1	1637211_at	39792	FBgn0036596	4.25249	4.18863	4.53207	5.28909	5.52332	5.28898	8.41306e-05	0.00602795	2.21983	2.06013	1.04273	CG13045	uncharacterized protein
chr28D3-28D3	1639085_at	34090	FBgn0031972	7.633	7.65556	7.54579	8.91897	8.65892	8.38445	0.000162083	0.0089128	2.04999	2.06003	1.04267	Wwox	WW domain containing oxidoreductase
chr82A1-82A1	1631666_s_at	40539	FBgn0037229	4.33131	4.05171	3.97113	5.47495	4.84493	5.15235	0.000564072	0.0185726	1.73113	2.05531	1.03936	flip	flippy
chr99E3-99E3	1640085_at	43601	FBgn0039759	4.96349	4.85568	4.96408	5.98076	6.08742	5.77284	4.45661e-05	0.00426002	2.37059	2.02687	1.01925	CG9733	uncharacterized protein
chr91A1-91A1	1635282_at	42194	FBgn0038595	6.68211	6.33289	6.69143	7.50248	7.3258	7.92033	0.000658195	0.0200956	1.6969	2.01959	1.01406	CG7142	uncharacterized protein
chr47B4-47B7|2-62 cM	1626087_at	36125	FBgn0024836	5.03785	5.65652	5.06171	6.37648	6.27877	6.13227	0.00070609	0.0208123	1.68168	2.01458	1.01048	stan	starry night
chr26A3-26A3	1637742_at	8673981	FBgn0261055	5.47864	5.01952	5.77361	4.44781	4.36923	4.43231	0.000817291	0.0226631	1.64468	0.497416	-1.00747	Sfp26Ad	Seminal fluid protein 26Ad
chr35C1-35C1	1636054_at	26067079	FBgn0283440	6.78624	7.23383	7.39683	6.06859	6.12486	6.19965	0.000392848	0.0147612	1.83088	0.497259	-1.00793	solo	sisters on the loose
chr7B2-7B2	1641720_at	31673	FBgn0029949	6.72457	6.4674	6.69912	5.76167	5.58114	5.50727	6.23473e-05	0.00498075	2.30271	0.495284	-1.01367	CG15035	uncharacterized protein
chr38F3-38F3	1632212_at	35358	FBgn0032900	10.3408	10.5753	10.2402	9.66362	9.47437	8.9677	0.000933275	0.0242273	1.6157	0.494179	-1.01689	CG14401	uncharacterized protein
chr35C1-35C1 /// chr35C1-35C2	1631511_at	34886	FBgn0028879	4.50575	5.00672	4.75909	3.67612	3.77381	3.7519	0.000143136	0.00832107	2.07982	0.492008	-1.02325	CG15270	uncharacterized protein
chr90F5-90F6	1627301_s_at	42172	FBgn0038575	5.2249	5.93294	6.10333	4.75903	4.52385	4.89745	0.00255762	0.0449473	1.3473	0.490747	-1.02695	CG7208	uncharacterized protein
chr67C7-67C8	1638244_s_at	39147	FBgn0036043	8.80159	8.76435	8.28541	7.62389	7.46616	7.67429	0.000281432	0.0120945	1.91741	0.490047	-1.02901	Ae2	Anion exchanger 2
chr3C2-3C2	1635032_a_at	31277	FBgn0040355	6.15676	6.28525	6.13136	5.13763	4.93979	5.4045	0.000121395	0.00744857	2.12793	0.489545	-1.03049	CG3526	uncharacterized protein
chr45C4-45C5	1628189_at	35955	FBgn0028408	8.7413	8.77237	8.76987	7.7799	7.60591	7.78413	1.64027e-05	0.00226713	2.64452	0.487047	-1.03787	Drep2	DNA fragmentation factor-related protein 2
chr87B6-87B7	1623173_at	41494	FBgn0038012	8.24709	8.28587	8.35588	7.27205	7.27676	7.22391	1.11609e-05	0.00182055	2.7398	0.486763	-1.03871	CG10013	uncharacterized protein
chr1A1-1A5	1637077_s_at	30979	FBgn0024989	5.6176	6.3789	5.90983	5.27627	4.9273	4.58133	0.00272978	0.0470037	1.32787	0.486168	-1.04047	CG3777	uncharacterized protein
chr100A2-100A2	1635054_at	43643	FBgn0039796	6.20047	6.53189	6.17575	5.27794	5.21894	5.24956	5.36171e-05	0.00472755	2.32536	0.481669	-1.05389	CG12069	uncharacterized protein
chr3A3-3A3|1-1.0 cM	1626534_at	31228	FBgn0003714	8.72164	8.56684	8.76535	7.57291	7.53534	7.77346	3.15076e-05	0.00359708	2.44405	0.480506	-1.05737	tko	technical knockout
chr26C4-26C4	1623438_at	33889	FBgn0031805	7.61552	7.36851	7.57299	6.53704	6.51877	6.32826	3.6364e-05	0.00379522	2.42076	0.480414	-1.05765	Nepl4	Neprilysin-like 4
chr11B3-11B4	1626223_at	32212	FBgn0030407	6.82194	6.62171	6.56631	5.48354	5.84031	5.51269	9.08518e-05	0.00619488	2.20797	0.480362	-1.05781	Fpgs	Folylpolyglutamate synthase
chr30C1-30C1	1628402_a_at	34282	FBgn0032135	7.45529	8.22068	7.43966	6.92554	6.45277	6.55993	0.00230999	0.0420402	1.37634	0.479921	-1.05913	GlcAT-S	Glucuronyltransferase S
chr62E7-62E7	1637969_at	38322	FBgn0062517	6.56524	6.53914	6.31066	5.43352	5.34615	5.4514	2.52898e-05	0.00313079	2.50435	0.479192	-1.06133	CG16984	uncharacterized protein
chr89B13-89B13	1630938_a_at	41982	FBgn0038419	5.55698	5.57742	5.24608	4.51224	4.32452	4.35674	5.86493e-05	0.00484456	2.31475	0.478859	-1.06233	CG14879	uncharacterized protein
chr10E2-10E2	1624688_at	32128	FBgn0030332	6.50872	6.92728	6.25427	5.62993	5.37591	5.48885	0.000456986	0.0165161	1.78209	0.477909	-1.06519	CG9360	uncharacterized protein
chr91B5-91B5	1634274_s_at	42233	FBgn0038630	5.96656	6.5044	6.37298	5.00884	5.38671	5.23214	0.000323537	0.0130277	1.88513	0.475631	-1.07208	CG14305	uncharacterized protein
chr26B3-26B3	1632406_at	33846	FBgn0031766	7.69237	7.48052	7.47197	6.42057	6.50286	6.49058	1.79167e-05	0.00234939	2.62905	0.47403	-1.07695	CG9117	uncharacterized protein
chr30F5-30F5	1631937_at	34331	FBgn0051755	8.04095	8.03006	8.16198	7.22536	6.77334	7.00098	7.78993e-05	0.00577358	2.23855	0.47376	-1.07777	SoYb	Sister of Yb
chr18A4-18A5	1635975_s_at	26067037	FBgn0047095	6.14586	6.1614	6.76309	4.88621	5.37	5.57033	0.00181234	0.0359237	1.44462	0.472612	-1.08127	CG33939	uncharacterized protein
chr32C1-32C1	1631698_s_at	47729	FBgn0026147	7.91665	8.01002	7.65131	7.06825	6.43599	6.8127	0.000430373	0.0157209	1.80352	0.470735	-1.08701	TTLL4A	Tubulin tyrosine ligase-like 4A
chr13A5-13A8	1632637_at	32429	FBgn0030600	7.81593	7.95126	7.80039	6.95112	6.77777	6.52426	5.90639e-05	0.00484456	2.31475	0.464963	-1.10481	hiw	highwire
chr91B6-91B6	1630831_at	42234	FBgn0038631	6.07761	6.12274	6.57868	5.34293	5.03256	5.02766	0.000213017	0.0101337	1.99423	0.458409	-1.12529	CG7695	uncharacterized protein
chr2D4-2D4	1637491_s_at	31184	FBgn0023507	8.38095	8.50743	8.77402	7.72078	7.22819	7.32297	0.000203429	0.0100008	1.99996	0.456866	-1.13016	D2hgdh	D-2-hydroxyglutaric acid dehydrogenase
chr59B4-59B4	1633162_at	37632	FBgn0034788	6.06667	5.82041	5.4696	4.73092	4.57725	4.65002	0.000153687	0.00862289	2.06435	0.45602	-1.13283	CG13532	uncharacterized protein
chr53E2-53E2	1632478_a_at	48311	FBgn0003091	6.80731	6.78448	7.32074	5.82891	5.7601	5.89664	0.00014754	0.00843041	2.07415	0.453039	-1.14229	Pkc53E	Protein C kinase 53E
chr48C4-48C5	1631649_at	36263	FBgn0033657	4.94389	4.54765	4.7349	3.71988	3.57021	3.50549	4.42499e-05	0.00426002	2.37059	0.452621	-1.14362	Sln	Silnoon
---	1625189_at	19835470	FBgn0267038	7.33278	7.25801	6.89239	6.11583	5.82656	6.08351	9.59091e-05	0.00645367	2.19019	0.449869	-1.15242	lncRNA:CR45482	long non-coding RNA:CR45482
chr61F8-61F8|3-0.0 cM	1632183_at	44856	FBgn0003295	5.91364	6.216	6.0364	5.08596	5.05592	4.55572	0.000186791	0.0097201	2.01233	0.448709	-1.15615	ru	roughoid
chr68A7-68A8	1626044_at	39255	FBgn0260795	7.80409	8.42627	7.72992	7.05477	6.61764	6.81506	0.000669149	0.0202697	1.69315	0.448257	-1.1576	NaPi-III	Na[+]-dependent inorganic phosphate cotransporter type III
chr41B3-41C1	1639548_s_at	3355136	FBgn0026401	7.10712	7.11365	6.31074	5.59815	5.71559	5.7033	0.000817626	0.0226631	1.64468	0.443963	-1.17149	Nipped-B	Nipped-B
chr68B1-68B1	1635979_at	39267	FBgn0064766	9.39535	9.32595	9.24411	8.08074	8.06444	8.26999	9.72873e-06	0.00171561	2.76558	0.440307	-1.18342	CG7600	uncharacterized protein
chr9D1-9D1	1640846_at	31978	FBgn0030207	7.68563	7.63659	7.57671	6.14681	6.52094	6.67492	7.16896e-05	0.00539148	2.26829	0.439696	-1.18542	CG2887	uncharacterized protein
chr21E2-21E2	1639862_at	33247	FBgn0026438	5.39617	5.58864	5.51089	4.35023	4.31162	4.25084	6.43708e-06	0.00129095	2.88909	0.436988	-1.19433	Eaat2	Excitatory amino acid transporter 2
chr1A2-1A2	1631797_at	30978	FBgn0029521	4.47747	4.67648	5.30141	3.6097	3.68073	3.55934	0.00049222	0.0169104	1.77185	0.434714	-1.20186	Or1a	Odorant receptor 1a
chr1A2-1B4	1623949_s_at	318225	FBgn0052816	7.24085	7.08922	7.22425	6.13746	5.69767	6.06856	4.0938e-05	0.00406519	2.39092	0.430213	-1.21688	CG32816	uncharacterized protein
chr27E4-27E5	1639508_a_at	34003	FBgn0031897	9.17671	8.62636	9.10617	7.79274	7.72375	7.73922	8.44539e-05	0.00602795	2.21983	0.429926	-1.21784	CG13784	uncharacterized protein
chr67A3-67A3	1628655_at	39056	FBgn0035969	4.73499	5.03574	5.45646	3.97635	3.84463	3.74035	0.000236186	0.0107712	1.96774	0.428702	-1.22195	CG4476	uncharacterized protein
chr64B16-64B16	1623258_at	38575	FBgn0035571	7.43833	7.56327	7.61751	5.96008	6.51441	6.46907	0.000106203	0.00683174	2.16547	0.427743	-1.22518	CG12493	uncharacterized protein
chr17E1-17E1	1634812_at	32874	FBgn0259927	6.59765	7.14139	7.00824	5.22103	5.82732	5.98557	0.000769559	0.021864	1.66027	0.424024	-1.23778	CG42450	uncharacterized protein
chr88E5-88E6	1624235_at	41842	FBgn0259823	7.15272	7.35998	7.07221	6.00544	5.83338	6.02641	1.31138e-05	0.00194388	2.71133	0.423404	-1.23989	CG42404	uncharacterized protein
chr79A4-79A4	1637669_at	40437	FBgn0037140	8.49818	8.58914	8.46121	7.27899	7.06255	7.45161	1.72784e-05	0.00232531	2.63352	0.419926	-1.25179	SLC22A	SLC22A family member
chr54B6-54B7	1636440_at	44155	FBgn0010620	7.84096	8.12739	8.0818	6.57646	6.66432	7.03611	5.62652e-05	0.00483597	2.31552	0.418195	-1.25775	CG10939	uncharacterized protein
chr30F6-31A1	1641109_at	34336	FBgn0027600	6.69574	6.50458	6.94915	5.40619	5.28049	5.67838	6.66002e-05	0.00512171	2.29059	0.417119	-1.26147	obst-B	obstructor-B
chr65D5-65D5	1635439_at	38764	FBgn0035727	8.54124	8.75561	8.81222	7.18727	7.41951	7.71523	6.52864e-05	0.00509733	2.29266	0.416864	-1.26235	CG10063	uncharacterized protein
chr22A1-22A1	1625918_a_at	33325	FBgn0031337	6.98779	6.60405	6.97868	5.17118	5.93112	5.68019	0.000404954	0.0148988	1.82685	0.41677	-1.26268	CG14346	uncharacterized protein
chr2F2-2F2	1630447_at	31211	FBgn0023524	4.79888	5.19072	4.93342	3.62647	3.76144	3.73233	1.71892e-05	0.00232531	2.63352	0.415352	-1.26759	CG3078	uncharacterized protein
chr4F5-4F5	1630847_at	31446	FBgn0029754	6.68354	6.51925	6.5479	5.26862	5.21805	5.43159	6.00076e-06	0.00125257	2.9022	0.412517	-1.27748	CG15930	uncharacterized protein
chr43E11-43E12	1638587_at	35717	FBgn0003733	6.62607	6.50755	6.68292	5.39425	5.04094	5.52651	3.53212e-05	0.00379244	2.42108	0.410384	-1.28495	tor	torso
chr28D3-28D3	1637449_at	5740414	FBgn0085450	7.02759	7.47715	6.49564	5.88584	5.6962	5.55741	0.000778095	0.021885	1.65985	0.40981	-1.28697	Snoo	Sno oncogene
chr44D4-44D4	1622927_at	35845	FBgn0033312	8.63249	8.35923	8.92305	7.97426	6.87643	7.1839	0.00209038	0.0392302	1.40638	0.40799	-1.29339	CG8642	uncharacterized protein
chr7F1-7F1|1-22.7 cM	1641484_a_at	31789	FBgn0003023	7.88772	8.09848	8.20766	6.86272	6.77048	6.66846	1.05342e-05	0.00182055	2.7398	0.406859	-1.2974	otu	ovarian tumor
chr88A3-88A3	1634114_at	251711	FBgn0047199	7.65145	7.48215	7.7669	6.11666	6.53741	6.30308	2.54063e-05	0.00313079	2.50435	0.402079	-1.31445	CG31517	uncharacterized protein
chr100B2-100B3	1632566_at	43678	FBgn0039818	5.94661	5.42904	5.88871	4.34928	4.86313	3.97481	0.000613459	0.0193444	1.71345	0.389839	-1.35905	CG11318	uncharacterized protein
chr96E2-96E2	1629489_at	43085	FBgn0039343	7.1194	7.04097	6.92573	5.64294	5.50436	5.8125	6.25971e-06	0.00128049	2.89262	0.385437	-1.37543	CG5111	uncharacterized protein
chr62A1-62A1	1638418_at	38164	FBgn0035217	6.57725	6.94761	6.36807	5.20734	5.03575	5.45752	7.5322e-05	0.00562331	2.25001	0.379603	-1.39744	FucTD	alpha1,3-fucosyltransferase D
chr53C6-53C6	1625360_at	2768846	FBgn0053458	6.91626	6.65256	7.10384	4.90279	5.82915	5.73662	0.000675716	0.0203271	1.69192	0.378571	-1.40137	CG33458	uncharacterized protein
---	1624634_at	5740633	FBgn0287185	5.18063	4.87636	5.76253	3.92951	3.87142	3.80635	0.000226915	0.0105495	1.97677	0.37786	-1.40408	nvd	neverland
chr86C7-86C7	1634742_at	41313	FBgn0022359	9.31287	8.46384	9.29506	7.65182	7.59811	7.5585	0.000301898	0.0125013	1.90305	0.373423	-1.42112	Sodh-2	Sorbitol dehydrogenase-2
---	1638558_a_at	3355084	FBgn0011288	6.38394	5.84918	5.60945	4.60893	4.43951	4.51442	0.000114113	0.00710007	2.14874	0.372015	-1.42657	Snap25	Synaptosomal-associated protein 25kDa
chr56F16-56F16	1638183_at	37302	FBgn0034501	5.71749	5.54058	4.55512	3.70112	3.62619	4.15568	0.00171096	0.0346528	1.46026	0.3677	-1.4434	CG13868	uncharacterized protein
chr51C2-51C2	1632775_at	26067094	FBgn0259112	7.76358	7.52391	7.88198	6.05031	6.11242	6.64814	6.92316e-05	0.00527044	2.27815	0.365295	-1.45287	asRNA:CR42254	antisense RNA:CR42254
chr61E2-61F1	1623466_at	38116	FBgn0004870	10.2721	10.2131	10.2348	8.79936	8.7221	8.81123	8.97804e-07	0.000327955	3.48419	0.362878	-1.46244	bab1	bric a brac 1
chr55C7-55C7	1624732_at	37110	FBgn0063495	5.51367	5.32722	6.4714	4.37709	4.42908	4.09387	0.00103593	0.0255312	1.59293	0.360794	-1.47075	GstE5	Glutathione S transferase E5
chr89E10-89E10	1633833_at	42055	FBgn0038470	6.39254	7.32997	6.31075	5.13898	5.22836	5.15202	0.000475349	0.0168719	1.77284	0.35242	-1.50463	CG18213	uncharacterized protein
chr76C6-76C6	1641235_at	40156	FBgn0036906	5.76855	5.63424	5.6918	3.98072	4.28915	4.24521	2.8375e-06	0.000692011	3.15989	0.347118	-1.5265	CG14102	uncharacterized protein
chr1A5-1A5|1-0.0 cM	1633285_at	30980	FBgn0004034	6.97791	6.92725	6.6166	5.25088	5.31199	5.29228	3.24774e-06	0.000748253	3.12595	0.340201	-1.55554	y	yellow
chr99A1-99A1	1639907_at	43463	FBgn0039656	6.40406	6.35796	5.18668	4.63678	4.24285	4.35773	0.00130597	0.029541	1.52957	0.336704	-1.57045	CG11951	uncharacterized protein
chr23F3-23F3	1628296_at	261610	FBgn0051956	7.14071	7.65889	6.48551	5.76496	5.27872	5.49451	0.000641842	0.0198676	1.70185	0.333947	-1.58231	Pgant4	Polypeptide N-Acetylgalactosaminyltransferase 4
chr9E9-9F1	1625005_s_at	32008	FBgn0025111	9.7418	10.1431	10.0107	8.46818	8.46851	8.20429	6.74975e-06	0.00132762	2.87692	0.333354	-1.58487	Ant2	Adenine nucleotide translocase 2
chr42A13-42A13	1636728_at	35546	FBgn0262867	6.70958	7.04224	7.55454	5.2369	5.24278	6.01078	0.000488948	0.0169104	1.77185	0.328668	-1.6053	Ptr	Patched-related
chr59A3-59A3	1633144_at	43997	FBgn0028371	9.13131	8.89896	8.82422	7.08174	7.16838	7.77597	5.36165e-05	0.00472755	2.32536	0.327718	-1.60947	jbug	jitterbug
chr42D6-42D6	1640168_at	35599	FBgn0033112	7.73307	7.75301	7.06858	5.88748	5.91211	5.86797	3.78631e-05	0.00391175	2.40763	0.323305	-1.62903	Spn42Db	Serpin 42Db
chr13C1-13C1	1627024_s_at	32467	FBgn0030634	6.54001	5.7282	6.36758	4.53796	4.03815	5.17248	0.000987913	0.0250201	1.60171	0.323297	-1.62907	CG9164	uncharacterized protein
chr56F11-56F11	1640231_a_at	37293	FBgn0034493	7.48492	7.78383	6.95292	5.99406	5.65905	5.63866	9.03832e-05	0.00619488	2.20797	0.320124	-1.6433	CG8908	uncharacterized protein
chr50C5-50C6	1627533_at	36526	FBgn0261041	6.17963	5.61052	5.39395	4.16557	4.14774	3.90765	5.67619e-05	0.00483801	2.31533	0.317675	-1.65438	stj	straightjacket
---	1637884_at	26067049	FBgn0267428	4.54343	5.9432	4.82221	3.36047	3.48972	3.45475	0.00109396	0.0262038	1.58164	0.314697	-1.66797	DIP-lambda	Dpr-interacting protein lambda
chr63E5-63E5	1629857_at	38434	FBgn0035452	6.59461	7.5594	6.84386	5.58778	5.09296	5.30768	0.000221148	0.0104235	1.98199	0.314294	-1.66981	CG10359	uncharacterized protein
chr23A2-23A2	1640347_at	33454	FBgn0031446	7.31792	7.52788	7.81191	5.47254	6.14784	5.99011	5.11647e-05	0.00462282	2.33509	0.311562	-1.68241	Trf5	TBP-related factor 5
chr21B4-21B4	1641337_at	33183	FBgn0031232	7.32431	8.13135	7.53593	6.11013	5.97112	5.82138	5.53422e-05	0.00479695	2.31904	0.308573	-1.69632	CG11617	uncharacterized protein
chr26F7-26F7	1641384_a_at	33940	FBgn0031849	6.37026	6.19601	5.79254	4.52812	4.49657	4.2264	1.39916e-05	0.00204437	2.68944	0.307238	-1.70257	CG11327	uncharacterized protein
chr69A1-69A1	1625185_at	39390	FBgn0027843	5.08338	6.04888	5.24981	3.76023	3.7481	3.6886	0.00011454	0.00710007	2.14874	0.301791	-1.72838	CAH2	Carbonic anhydrase 2
chr97D12-97D12	1625563_s_at	43243	FBgn0039467	6.36435	7.04352	6.44315	4.79738	4.90695	4.92233	2.01248e-05	0.00260552	2.58411	0.299068	-1.74145	CG14253	uncharacterized protein
chr70D2-70D2|3-40.9 cM	1640670_at	39564	FBgn0285896	8.18641	7.78472	8.41657	5.7728	7.04641	6.33949	0.000663193	0.0201879	1.69491	0.298748	-1.743	btl	breathless
chr2A3-2A3	1638205_s_at	5740544	FBgn0259108	6.17581	6.01962	5.99489	4.64595	4.06218	4.13831	9.12899e-06	0.00166735	2.77797	0.290923	-1.78129	futsch	futsch
chr100D1-100D1	1625383_at	12798059	FBgn0054046	6.8785	6.4497	6.99448	4.61106	5.05463	5.0684	1.42243e-05	0.0020491	2.68844	0.27493	-1.86286	lncRNA:CR34046	long non-coding RNA:CR34046
chr60A7-60A7	1633696_at	37786	FBgn0020372	9.78673	9.58208	9.39111	7.71866	7.78605	7.60325	1.09467e-06	0.000374667	3.42635	0.270934	-1.88399	TM4SF	Transmembrane 4 superfamily
chr21F1-21F1	1633826_at	33290	FBgn0031305	7.27943	7.01891	5.97806	5.11487	4.59845	4.81318	0.000433506	0.0157611	1.80241	0.264871	-1.91664	Iris	iris
chr43A1-43A2	1641062_at	44750	FBgn0026602	7.96063	6.85284	6.22331	5.26865	5.13601	4.86873	0.00136889	0.0299167	1.52409	0.264048	-1.92113	Adk3	Adenosine kinase 3
chr78E5-78E5	1633562_at	40417	FBgn0037123	9.54511	8.18288	9.59563	6.4453	7.41341	7.67603	0.00275424	0.0473452	1.32472	0.262497	-1.92963	CG14569	uncharacterized protein
chr75A4-75A4	1627343_a_at	39990	FBgn0036764	8.64645	8.88333	8.51152	6.84164	6.47233	6.91739	3.29208e-06	0.000748253	3.12595	0.261223	-1.93665	CG5535	uncharacterized protein
chr47C7-47C7	1623612_at	36163	FBgn0033574	6.75657	6.94866	7.1232	5.23432	4.94579	4.78772	2.57777e-06	0.000676036	3.17003	0.258183	-1.95353	Spn47C	Serpin 47C
chr94E9-94E9	1625104_at	42754	FBgn0039069	7.2173	7.55543	7.27185	5.37425	5.44842	5.34841	5.23511e-07	0.000223103	3.65149	0.257415	-1.95783	CG6763	uncharacterized protein
chr2- /// chr49F13-49F13	1629046_a_at	36471	FBgn0033820	13.0573	13.0428	12.4466	11.0544	10.4765	11.1044	3.55959e-05	0.00379244	2.42108	0.255167	-1.97048	CG4716	uncharacterized protein
chr21E2-21E2	1635114_a_at	33248	FBgn0031275	7.83096	8.03313	7.91966	5.56113	6.23828	5.97493	5.51651e-06	0.00120049	2.92064	0.249458	-2.00313	GABA-B-R3	metabotropic GABA-B receptor subtype 3
chr87D10-87D10	1636055_at	41609	FBgn0001217	8.06894	7.1728	7.92366	5.63482	5.84195	5.67556	3.1652e-05	0.00359708	2.44405	0.249246	-2.00436	Hsc70-2	Heat shock protein 70 cognate 2
chr65F4-65F4	1628587_at	38805	FBgn0035760	8.56226	8.84091	8.34617	6.47727	6.76213	6.43249	2.45381e-06	0.000660462	3.18015	0.245566	-2.02581	CG8607	uncharacterized protein
chr32A5-32A5	1633795_a_at	34485	FBgn0032297	10.9871	10.9149	9.97915	8.85265	8.36993	8.17466	0.000105333	0.00681862	2.1663	0.223553	-2.16131	CG17124	uncharacterized protein
chr25B1-25B2	1632317_at	33695	FBgn0031645	11.359	11.6018	10.0594	9.01797	8.50498	8.90542	0.000490836	0.0169104	1.77185	0.218048	-2.19728	CG3036	uncharacterized protein
chr25A3-25A3	1640942_at	33671	FBgn0031622	8.26796	8.66444	8.20495	5.81634	6.16497	6.36228	2.84166e-06	0.000692011	3.15989	0.208109	-2.26459	CG3251	uncharacterized protein
chr93F7-93F8	1624076_at	42556	FBgn0038897	9.61339	7.99548	7.92253	6.5901	6.38377	5.73904	0.00120001	0.0278947	1.55448	0.206923	-2.27283	CG5849	uncharacterized protein
chr4F4-4F4	1636303_at	31444	FBgn0011761	8.96801	8.44874	8.27736	6.3322	6.14597	6.38165	3.05662e-06	0.000727048	3.13844	0.20617	-2.2781	dhd	deadhead
chr94E9-94E9	1629466_at	42753	FBgn0025781	7.74395	8.59854	8.6754	6.56447	5.03263	6.53569	0.000923178	0.0240874	1.61821	0.203763	-2.29503	Cdc16	Cell division cycle 16
chr37B1-37B1	1640870_s_at	35139	FBgn0027070	8.64969	8.72566	7.60085	6.5655	5.72772	5.77428	0.00019358	0.00981327	2.00819	0.202655	-2.3029	Ugt36E1	UDP-glycosyltransferase family 36 member E1
chr76B4-76B4	1639211_at	317917	FBgn0052212	10.4267	10.459	10.3063	8.22032	7.68201	8.1253	6.57924e-07	0.00026917	3.56997	0.191027	-2.38815	CG32212	uncharacterized protein
chr76C6-76C6	1633880_s_at	40157	FBgn0260874	7.82013	7.06012	7.3271	4.89025	5.1236	4.50257	5.76814e-06	0.00122909	2.91041	0.169148	-2.56364	Ir76a	Ionotropic receptor 76a
chr95D1-95D4	1634447_at	42836	FBgn0051140	8.58712	8.42469	8.62094	5.83608	5.86538	6.0607	3.90597e-08	4.43891e-05	4.35272	0.162271	-2.62353	CG31140	uncharacterized protein
chr95A7-95A7	1635936_at	42787	FBgn0039098	10.847	10.2341	10.3818	8.08679	7.82403	7.63189	1.23815e-06	0.000406775	3.39065	0.160421	-2.64007	GILT3	Gamma-interferon-inducible lysosomal thiol reductase 3
chr4F10-4F10	1640884_at	31461	FBgn0029766	10.4495	11.4328	8.77645	7.97583	7.55661	7.08744	0.00240888	0.0432245	1.36427	0.156082	-2.67962	CG15784	uncharacterized protein
chr88C6-88C6	1640112_at	41767	FBgn0004629	12.849	12.5668	13.1653	10.749	10.0102	9.77273	1.17478e-05	0.00182055	2.7398	0.155711	-2.68306	Cys	Cystatin-like
chr95D4-95D4	1629152_at	12798523	FBgn0051451	8.50519	8.29721	8.55151	5.40477	5.82512	5.82586	1.62405e-07	0.000103817	3.98373	0.147006	-2.76605	lncRNA:CR31451	long non-coding RNA::CR31451
chr95F8-95F8	1636800_at	42890	FBgn0086365	8.56814	8.37896	8.56045	5.83744	5.48974	5.80295	6.01993e-08	6.15718e-05	4.21062	0.144339	-2.79247	Orct2	Organic cation transporter 2
chr26D1-26D1	1631604_at	33894	FBgn0259715	9.95728	9.59047	6.93781	5.98416	5.81511	5.55422	0.00285089	0.0484368	1.31482	0.121244	-3.04402	CG42369	uncharacterized protein
chr15E2-15E3	1636835_at	32694	FBgn0030816	7.5777	7.88725	7.38173	4.42277	4.44278	4.73241	1.15069e-07	8.40659e-05	4.07538	0.118019	-3.0829	CG16700	uncharacterized protein
chr88C6-88C6	1626908_at	41766	FBgn0038243	8.69016	8.55175	7.91399	5.60605	5.12828	4.87219	2.38629e-06	0.000659648	3.18069	0.110099	-3.18313	CG8066	uncharacterized protein
chr45A13-45A13	1627500_at	246553	FBgn0050345	10.3812	10.0299	8.51602	7.54498	5.98923	5.6452	0.000771772	0.021866	1.66023	0.105167	-3.24925	CG30345	uncharacterized protein
chr45B7-45B7	1638053_at	45524	FBgn0015037	9.62281	9.89578	8.16788	6.16196	5.35391	5.68454	5.79386e-05	0.00484456	2.31475	0.0886733	-3.49536	Cyp4p1	Cytochrome P450 4p1
chr7D2-7D2	1627317_a_at	31718	FBgn0010329	8.16461	9.3541	8.48977	5.55727	5.30293	4.55565	1.1978e-05	0.00182852	2.7379	0.0865166	-3.53088	Tbh	Tyramine beta hydroxylase
chr42C6-42C7	1630402_at	46017	FBgn0010482	6.12307	8.64218	6.95547	3.59464	3.76247	3.45074	0.000212823	0.0101337	1.99423	0.0803464	-3.63762	hlk	hulk
chr93A2-93A2	1635549_at	44121	FBgn0028396	12.6579	12.0744	11.5333	8.47859	8.4835	8.18588	1.09895e-06	0.000374667	3.42635	0.076633	-3.70589	TotA	Turandot A
chr31B1-31B1	1635163_at	34355	FBgn0032192	7.10439	7.8466	7.72952	3.84375	3.79033	3.85584	1.06455e-07	8.40659e-05	4.07538	0.0753526	-3.7302	CG5731	uncharacterized protein
chr87C8-87C8	1638182_at	41574	FBgn0038083	9.03216	9.06694	6.18437	4.71463	4.15428	3.96722	0.000857383	0.0231993	1.63453	0.0710127	-3.81578	Ugt37A3	UDP-glycosyltransferase family 37 member A3
chr100A5-100A5	1635182_at	43651	FBgn0011739	7.74156	7.41538	7.98447	3.7568	3.77073	3.92571	1.77638e-08	2.2711e-05	4.64376	0.0671691	-3.89606	wts	warts
chr80C3-80C3	1628313_at	40515	FBgn0262509	8.83487	11.064	7.7716	5.24217	5.39405	5.28322	0.000685334	0.0204361	1.6896	0.0662006	-3.91701	nrm	neuromusculin
chr33C4-33C4	1626524_at	34637	FBgn0263234	8.34177	8.29547	9.31802	4.51497	4.43114	4.84646	7.80942e-07	0.000295833	3.52895	0.0601943	-4.05423	Phae1	Phaedra 1
chr63E3-63E5	1626138_s_at	38433	FBgn0005640	10.4097	10.5555	10.5106	6.42865	6.79262	5.73902	2.70694e-07	0.000155466	3.80836	0.0554807	-4.17187	Eip63E	Ecdysone-induced protein 63E
chr47D4-47D4	1639069_at	2768720	FBgn0053503	10.3217	11.0483	8.69731	6.13395	5.70536	4.35356	0.000123075	0.00744857	2.12793	0.0405319	-4.6248	Cyp12d1-d	Cytochrome P450 12d1 distal
chr62D1-62D1	1623022_at	38277	FBgn0035312	10.0801	9.87862	9.48673	5.01497	5.08055	4.91894	4.37338e-09	8.94619e-06	5.04836	0.0356408	-4.81033	CG15820	uncharacterized protein
chr30C7-30C7	1623068_at	34291	FBgn0015035	8.85677	11.5342	7.50779	4.17541	4.08858	3.6203	0.000352783	0.0136677	1.86431	0.0247204	-5.33815	Cyp4e3	Cytochrome P450 4e3
chr63D1-63D1	1627327_at	38409	FBgn0035434	9.92498	9.15552	11.2675	3.88492	5.18075	4.63607	9.30447e-06	0.00166958	2.77739	0.0213627	-5.54876	Drsl5	Drosomycin-like 5
chr16F7-16F7	1637934_at	12798151	FBgn0262607	12.3536	12.2092	12.3471	8.33907	4.386	7.01987	0.000187536	0.0097201	2.01233	0.0189499	-5.72167	CG43133	uncharacterized protein
chr87A4-87A4	1631805_at	41454	FBgn0037975	11.0582	11.3112	11.7829	5.14218	4.86796	4.9342	1.69757e-09	5.38217e-06	5.26904	0.0118197	-6.40266	CG3397	uncharacterized protein

## Sheet: UP GO_BP CC MF FDR<0.05
Category	Term	Count	%	PValue	-log10 P-value	Genes	List Total	Pop Hits	Pop Total	Fold Enrichment	Bonferroni	Benjamini	FDR
GOTERM_BP_DIRECT	GO:0007155~cell adhesion	5	4.34783	0.00312292	2.50544	FAT-SPONDIN, HBS, STAN, STRN-MLCK, TUTL	83	82	11103	8.15677	0.543917	0.66352	0.66352
GOTERM_BP_DIRECT	GO:0007156~homophilic cell adhesion via plasma membrane adhesion molecules	4	3.47826	0.00528701	2.27679	HBS, STAN, SNS, TUTL	83	48	11103	11.1476	0.735671	0.66352	0.66352
GOTERM_MF_DIRECT	GO:0005506~iron ion binding	7	6.08696	0.00209477	2.67886	RY, RDGC, CYP9H1, CYP6A17, CYP6D2, CYP4S3, CYP304A1	86	153	9788	5.20717	0.244966	0.278563	0.278563
GOTERM_MF_DIRECT	GO:0016491~oxidoreductase activity	8	6.95652	0.00555087	2.25564	WWOX, CG9512, HAD1, RY, CG6012, RFESP, CG18547, CG12224	86	247	9788	3.68628	0.525687	0.278563	0.278563
GOTERM_MF_DIRECT	GO:0020037~heme binding	6	5.21739	0.00710766	2.14827	CYP9H1, CG6870, CYP6A17, CYP6D2, CYP4S3, CYP304A1	86	139	9788	4.91283	0.615506	0.278563	0.278563
GOTERM_MF_DIRECT	GO:0005509~calcium ion binding	7	6.08696	0.00831532	2.08012	REGUCALCIN, CAC, MCTP, CADPS, RDGC, STAN, ESYT2	86	203	9788	3.92462	0.673365	0.278563	0.278563

## Sheet: DOWN GO_BP CC MF FDR<0.05
Category	Term	Count	%	PValue	-log10 Pvalue	Genes	List Total	Pop Hits	Pop Total	Fold Enrichment	Bonferroni	Benjamini	FDR
GOTERM_BP_DIRECT	GO:0055085~transmembrane transport	10	7.69231	0.00347952	2.45848	CG5535, ORCT2, CG3036, SLN, ANT2, SLC22A, W, CG8908, CG30345, AE2	89	387	11103	3.22359	0.702691	1	1
GOTERM_BP_DIRECT	GO:0009612~response to mechanical stimulus	3	2.30769	0.00609843	2.21478	JBUG, TKO, TOTA	89	15	11103	24.9506	0.881014	1	1
GOTERM_CC_DIRECT	GO:0005886~plasma membrane	25	19.2308	0.000549825	3.25978	SNAP25, RU, NRM, NEPL4, AE2, PTR, EIP63E, SLN, CG4476, W, CG5849, CG3526, CG11951, EAAT2, DIP-LAMBDA, CG42450, CG5535, CG3036, OR1A, TOR, CG3078, HIW, CG14401, BTL, PKC53E	100	1359	11275	2.07414	0.0440963	0.0450857	0.0450857
GOTERM_CC_DIRECT	GO:0016020~membrane	39	30	0.00327411	2.48491	SNAP25, CG33458, RU, HLK, FUCTD, GABA-B-R3, CG10359, CG11327, SLC22A, NRM, CYP4E3, CG42404, AE2, PTR, IR76A, CG4476, W, CG13784, CG5849, CG30345, CG14253, UGT36E1, ORCT2, CG11951, NAPI-III, EAAT2, UGT37A3, CG9164, TM4SF, GLCAT-S, CG5535, IRIS, CG32816, OR1A, CG8642, CG10063, CG8908, PKC53E, NVD	100	2883	11275	1.52523	0.235793	0.134238	0.134238
GOTERM_MF_DIRECT	GO:0022857~transmembrane transporter activity	8	6.15385	0.00237149	2.62498	CG5535, ORCT2, CG3036, SLN, SLC22A, W, CG30345, AE2	90	202	9788	4.30715	0.307895	0.36758	0.36758

## Sheet: Common genes in different lists
Description	Common genes: pntAGA gonad AND pnt-bound embryo	Common genes: pntAGA gonad AND pnt-targets eye disc	Common genes: pntAGA gonad AND pnt-targets eye disc AND pnt-bound embryo	Common genes: pntAGA gonad AND pntNULL embryo		pnt DIRECT targets in the eye disc1	pnt-bound genes in the embryo2	Diff. expressed genes in pntNULL embryos2 (P-value<0.05; Fold change <-0.5 or >2)
Tachykinin-like receptor at 99D	TkR99D	TkR99D	TkR99D	TkR99D		aay	14-3-3epsilon	CASK	Columns G and H: There are 86 common genes in the "Pnt-bound genes in the embryo" AND in the "pnt direct targets in the eye disc" lists.
uncharacterized protein	CG9616	CG9616	CG9616	CG9616		Ace	14-3-3zeta	Kr
uncharacterized protein	CG42329	CG42329	CG42329	CG42329		Actbeta	4EHP	mRF1
uncharacterized protein	CG14567	CG14567	CG14567	CG14567		Ank2	a	CG31784
Rieske iron-sulfur protein	RFeSP	RFeSP	RFeSP	RFeSP		aos	aay	lbl
uncharacterized protein	CG30428	CG30428	CG30428	CG30428		Aplip1	ab	CG3610
Zinc/iron regulated transporter-related protein 102B	Zip102B	Zip102B	Zip102B	Zip102B		Appl	abd-A	Mmp2
uncharacterized protein	CG30083	CG30083	CG30083	CG30083		Atf3	Abd-B	pxb
Multiple C2 domain and transmembrane region protein	Mctp	Mctp	Mctp	Mctp		B-H1	Abl	Ctps
uncharacterized protein	CG4210	CG4210	CG4210	CG4210		B-H2	Ac13E	dpp
Dynein axonemal assembly factor 3	Dnaaf3	Dnaaf3	Dnaaf3	Dnaaf3		babos	Ac3	Obp59a
uncharacterized protein	CG15772	CG15772	CG15772	CG15772		be	acal	lncRNA:CR34052
uncharacterized protein	CG32647	CG32647	CG32647	CG32647		beat-IIIb	ACC	CG18765
uncharacterized protein	CG32091	CG32091	CG32091	CG32091		beat-IIIc	AcCoAS	CLIP-190
uncharacterized protein	CG13116	CG13116	CG13116	CG13116		bib	Ace	CG32344
uncharacterized protein	CG12224	CG12224	CG12224	CG12224		blot	acj6	CG11396
uncharacterized protein	CG30289	CG30289	CG30289	CG30289		boi	Ack-like	sqa
Methionine sulfoxide reductase A	MsrA	MsrA	MsrA	MsrA		brp	Acp36DE	Sar1
hibris	hbs	hbs	hbs	hbs		Cad88C	Acsl	C1GalTA
Carbonic anhydrase 7	CAH7	CAH7	CAH7	CAH7		CadN	Act57B	CG14086
uncharacterized protein	CG33177	CG33177	CG33177	CG33177		Cadps	Act5C	Hakai
fussel	fuss	fuss	fuss	fuss		CanB	Actn	ptc
uncharacterized protein	CG42458	CG42458	CG42458	CG42458		CAP	ACXD	CG15117
uncharacterized protein	CG11425	CG11425	CG11425	CG11425		CG10479	AdamTS-A	CG7102
uncharacterized protein	CG1773	CG1773	CG1773	CG1773		CG10650	ade5	beat-IIIc
uncharacterized protein	CG41099	CG41099	CG41099	CG41099		CG10737	AdenoK	wgn
wing blister	wb	wb	wb	wb		CG11382	Adf1	fl(2)d
uncharacterized protein	CG9512	CG9512	CG9512	CG9512		CG12605	Adgf-A	CG3552
Cytochrome P450 4s3	Cyp4s3	Cyp4s3	Cyp4s3	Cyp4s3		CG12814	Adgf-A2	dlp
Tripartite motif containing 9	Trim9	Trim9	Trim9	Trim9		CG13293	Adi1	Trl
Cardiolipin synthase	CLS	CLS	CLS	CLS		CG13928	Adk3	Moca-cyp
uncharacterized protein	CG30098	CG30098	CG30098	CG30098		CG14321	AdSS	CG1142
uncharacterized protein	CG7763	CG7763	CG7763	CG7763		CG15097	ago	inc
yellow-c	yellow-c	yellow-c	yellow-c	yellow-c		CG15765	AGO2	RpL7-like
pastrel	pst	pst	pst	pst		CG16959	AhcyL2	Nf1
3-Hydroxymethyl-3-methylglutaryl-CoA lyase	Hmgcl	Hmgcl	Hmgcl	Hmgcl		CG17124	Akap200	Nup205
Retinol dehydrogenase 1	Rdh1	Rdh1	Rdh1	Rdh1		CG17816	akirin	CG10494
Cytochrome P450 6a17	Cyp6a17	Cyp6a17	Cyp6a17	Cyp6a17		CG30427	al	CG6006
uncharacterized protein	CG43101	CG43101	CG43101	CG43101		CG32354	Ald	Egfr
Sox21a	Sox21a	Sox21a	Sox21a	Sox21a		CG32365	Aldh-III	sprt
Cytochrome P450 9h1	Cyp9h1	Cyp9h1	Cyp9h1	Cyp9h1		CG34347	Alh	ND-MNLL
Cytokine induced apoptosis inhibitor 1	CIAPIN1	CIAPIN1	CIAPIN1	CIAPIN1		CG4115	Alk	PIG-M
uncharacterized protein	CG16998	CG16998	CG16998	CG16998		CG42268	alpha-Est10	CG14760
uncharacterized protein	CG6870	CG6870	CG6870	CG6870		CG42324	alpha-Spec	amrt
NAD(P)HX dehydratase	Naxd	Naxd	Naxd	Naxd		CG42663	alphagamma-element:CR32865	Fer1HCH
uncharacterized protein	CG6012	CG6012	CG6012	CG6012		CG43861	alphaTub84B	CG16721
uncharacterized protein	CG15347	CG15347	CG15347	CG15347		CG45105	alt	bi
uncharacterized protein	CG18249	CG18249	CG18249	CG18249		CG5835	Ama	CG7484
retinal degeneration C	rdgC	rdgC	rdgC	rdgC		CG6329	amn	Tom20
regucalcin	regucalcin	regucalcin	regucalcin	regucalcin		CG6495	Amnionless	stumps
Odorant-binding protein 51a	Obp51a	Obp51a	Obp51a	Obp51a		CG7646	Amph	hiw
turtle	tutl	tutl	tutl	tutl		CG7985	Amun	Tsen34
uncharacterized protein	CG9449	CG9449	CG9449	CG9449		CG7991	ana	Inx7
uncharacterized protein	CG13046	CG13046	CG13046	CG13046		CG8180	Ance	CG8475
bloated tubules	blot	blot	blot	blot		CG9416	Ank2	pod1
uncharacterized protein	CG10459	CG10459	CG10459	CG10459		chinmo	Ant2	CG8312
RPA-interacting protein alpha	Ripalpha	Ripalpha	Ripalpha	Ripalpha		Cht6	Antp	CG34057
Calcium-dependent secretion activator	Cadps	Cadps	Cadps	Cadps		Cln7	aop	CG13531
Pupal cuticle protein	Pcp	Pcp	Pcp	Pcp		comm2	aos	CG10222
Adenosylhomocysteinase like 2	AhcyL2	AhcyL2	AhcyL2	AhcyL2		cpo	AOX1	CG31705
Niemann-Pick type C-2f	Npc2f	Npc2f	Npc2f	Npc2f		Cpr49Ac	ap	jar
uncharacterized protein	CG34437	CG34437	CG34437	CG34437		ct	Apc	msb1l
N-ethylmaleimide-sensitive factor 2	Nsf2	Nsf2	Nsf2	Nsf2		dap	APC7	Ptpmeg2
Neprilysin-like 3	Nepl3	Nepl3	Nepl3	Nepl3		Ddr	aPKC	Pyk
beaten path IIb	beat-IIb	beat-IIb	beat-IIb	beat-IIb		Dhit	Apoltp	CG8173
long non-coding RNA:CR32835	lncRNA:CR32835	lncRNA:CR32835	lncRNA:CR32835	lncRNA:CR32835		dnd	app	Gpat4
uncharacterized protein	CG10799	CG10799	CG10799	CG10799		dpn	Aprt	CG5885
uncharacterized protein	CG14606	CG14606	CG14606	CG14606		Dscam2	Aps	Cchl
Cytochrome P450 304a1	Cyp304a1	Cyp304a1	Cyp304a1	Cyp304a1		dysc	apt	Pli
uncharacterized protein	CG11459	CG11459	CG11459	CG11459		edl	ara	Akap200
fat-spondin	fat-spondin	fat-spondin	fat-spondin	fat-spondin		egr	aralar1	Uros1
uncharacterized protein	CG43117	CG43117	CG43117	CG43117		Ekar	arg	rpr
rosy	ry	ry	ry	ry		exp	Argk	Sbp2
bitesize	btsz	btsz	btsz	btsz		Fhos	arr	CG1532
uncharacterized protein	CG3999	CG3999	CG3999	CG3999		FIG4	Art2	CG9166
tau	tau	tau	tau	tau		Fili	Art6	alphaSnap
uncharacterized protein	CG8229	CG8229	CG8229	CG8229		fipi	Art9	Cdc16
Odorant receptor 42a	Or42a	Or42a	Or42a	Or42a		fne	aru	hb
uncharacterized protein	CG6044	CG6044	CG6044	CG6044		fog	Asator	Kdm4B
Serpin 88Ea	Spn88Ea	Spn88Ea	Spn88Ea	Spn88Ea		futsch	Asph	flr
uncharacterized protein	CG30090	CG30090	CG30090	CG30090		gogo	ASPP	SCCRO4
uncharacterized protein	CG4238	CG4238	CG4238	CG4238		GstZ2	Atet	RpS26
uncharacterized protein	CG43125	CG43125	CG43125	CG43125		GV1	Atf3	D2hgdh
Glutamate oxaloacetate transaminase 2	Got2	Got2	Got2	Got2		hh	Atg1	CG4615
uncharacterized protein	CG8641	CG8641	CG8641	CG8641		Hmx	Atg18a	sano
uncharacterized protein	CG10527	CG10527	CG10527	CG10527		hwt	Atg18b	CG6813
uncharacterized protein	CG30431	CG30431	CG30431	CG30431		Idgf6	Atg5	spir
cacophony	cac	cac	cac	cac		if	ato	Mabi
beta Hydroxy acid dehydrogenase 1	Had1	Had1	Had1	Had1		insb	Atox1	lilli
uncharacterized protein	CG30196	CG30196	CG30196	CG30196		insv	Atpalpha	Smr
uncharacterized protein	CG13928	CG13928	CG13928	CG13928		jvl	ATPsynD	CG18596
uncharacterized protein	CG6961	CG6961	CG6961	CG6961		Kal1	Awh	Ten-m
rolling stone	rost	rost	rost	rost		kay	Axs	CG6928
Stretchin-Mlck	Strn-Mlck	Strn-Mlck	Strn-Mlck	Strn-Mlck		ktub	B-H1	CG4004
uncharacterized protein	CG7607	CG7607	CG7607	CG7607		lbm	B-H2	nau
sandman	sand	sand	sand	sand		Lim3	B4	coil
uncharacterized protein	CG10407	CG10407	CG10407	CG10407		Liprin-gamma	bab1	robo1
Tetraspan membrane protein in hair cell stereocilia	Tmhs	Tmhs	Tmhs	Tmhs		Lrt	bab2	aos
uncharacterized protein	CG9121	CG9121	CG9121	CG9121		Meltrin	babos	Nf-YA
Cytochrome P450 6d2	Cyp6d2	Cyp6d2	Cyp6d2	Cyp6d2		Mp	Bacc	nw
Selenophosphate synthetase 2	Sps2	Sps2	Sps2	Sps2		neur	bai	S
Extended synaptotagmin-like protein 2	Esyt2	Esyt2	Esyt2	Esyt2		NijC	Baldspot	Idi
uncharacterized protein	CG18547	CG18547	CG18547	CG18547		Nost	ban	lola
Rabaptin-5-associated exchange factor for Rab5	Rabex-5	Rabex-5	Rabex-5	Rabex-5		Nrk	bap	ru
uncharacterized protein	CG18335	CG18335	CG18335	CG18335		Nrt	Bap111	MYPT-75D
uncharacterized protein	CG14109	CG14109	CG14109	CG14109		nSyb	bark	CG10301
uncharacterized protein	CG13893	CG13893	CG13893	CG13893		Orct2	baz	wake
Sulfonylurea receptor	Sur	Sur	Sur	Sur		Osi9	bbg	CG42390
Hermansky-Pudlak Syndrome 1	HPS1	HPS1	HPS1	HPS1		otk	bchs	yellow-e3
sticks and stones	sns	sns	sns	sns		peb	bdg	ago
uncharacterized protein	CG7530	CG7530	CG7530	CG7530		phyl	beat-Ia	Nrt
uncharacterized protein	CG11590	CG11590	CG11590	CG11590		pros	beat-Ib	CG31156
uncharacterized protein	CG13045	CG13045	CG13045	CG13045		Ptp99A	beat-IIa	eIF3e
WW domain containing oxidoreductase	Wwox	Wwox	Wwox	Wwox		px	beat-IIb	mTor
flippy	flip	flip	flip	flip		pyr	beat-IIIc	spdi
uncharacterized protein	CG9733	CG9733	CG9733	CG9733		qua	Best1	CG10660
uncharacterized protein	CG7142	CG7142	CG7142	CG7142		RasGAP1	beta-Spec	be
starry night	stan	stan	stan	stan		rau	betaTub56D	Tep2
Seminal fluid protein 26Ad	Sfp26Ad	Sfp26Ad	Sfp26Ad	Sfp26Ad		Rbp6	betaTub60D	Past1
sisters on the loose	solo	solo	solo	solo		rdo	betaTub97EF	unc-5
uncharacterized protein	CG15035	CG15035	CG15035	CG15035		Reph	bgm	CG1773
uncharacterized protein	CG14401	CG14401	CG14401	CG14401		retn	bi	bves
uncharacterized protein	CG15270	CG15270	CG15270	CG15270		rho	bib	spi
uncharacterized protein	CG7208	CG7208	CG7208	CG7208		ro	BicD	PHDP
Anion exchanger 2	Ae2	Ae2	Ae2	Ae2		ru	bif	CG9300
uncharacterized protein	CG3526	CG3526	CG3526	CG3526		salm	bin3	CG11151
DNA fragmentation factor-related protein 2	Drep2	Drep2	Drep2	Drep2		salr	Blimp-1	lace
uncharacterized protein	CG10013	CG10013	CG10013	CG10013		scb	blot	kst
uncharacterized protein	CG3777	CG3777	CG3777	CG3777		scrt	blw	Fas3
uncharacterized protein	CG12069	CG12069	CG12069	CG12069		Sesn	bmm	Ptpmeg
technical knockout	tko	tko	tko	tko		sev	bnl	Pgk
Neprilysin-like 4	Nepl4	Nepl4	Nepl4	Nepl4		sff	BobA	mthl5
Folylpolyglutamate synthase	Fpgs	Fpgs	Fpgs	Fpgs		smal	bocks	Syx17
Glucuronyltransferase S	GlcAT-S	GlcAT-S	GlcAT-S	GlcAT-S		smog	boi	CG34451
uncharacterized protein	CG16984	CG16984	CG16984	CG16984		SoxN	bol	Gbs-70E
uncharacterized protein	CG14879	CG14879	CG14879	CG14879		SP2353	bon	pch2
uncharacterized protein	CG9360	CG9360	CG9360	CG9360		Spn100A	bou	PH4alphaEFB
uncharacterized protein	CG14305	CG14305	CG14305	CG14305		sprt	bowl	snRNA:U2:38ABa
uncharacterized protein	CG9117	CG9117	CG9117	CG9117		sty	br	Fs
Sister of Yb	SoYb	SoYb	SoYb	SoYb		sv	brat	tRNA:Ala-AGC-2-3
uncharacterized protein	CG33939	CG33939	CG33939	CG33939		svp	Brd	Lrch
Tubulin tyrosine ligase-like 4A	TTLL4A	TTLL4A	TTLL4A	TTLL4A		Swip-1	brk	mew
highwire	hiw	hiw	hiw	hiw		Syt4	brn	CG3097
uncharacterized protein	CG7695	CG7695	CG7695	CG7695		tau	bru2	ph-d
D-2-hydroxyglutaric acid dehydrogenase	D2hgdh	D2hgdh	D2hgdh	D2hgdh		ths	bru3	dve
uncharacterized protein	CG13532	CG13532	CG13532	CG13532		tinc	BRWD3	CG9380
Protein C kinase 53E	Pkc53E	Pkc53E	Pkc53E	Pkc53E		tow	bs	Ras85D
Silnoon	Sln	Sln	Sln	Sln		Traf4	Bsg	SF2
long non-coding RNA:CR45482	lncRNA:CR45482	lncRNA:CR45482	lncRNA:CR45482	lncRNA:CR45482		trn	BTBD9	Csl4
roughoid	ru	ru	ru	ru		Tsp68C	btd	CG4293
Na[+]-dependent inorganic phosphate cotransporter type III	NaPi-III	NaPi-III	NaPi-III	NaPi-III		twit	Btk29A	comm2
Nipped-B	Nipped-B	Nipped-B	Nipped-B	Nipped-B		unc-104	btl	neur
uncharacterized protein	CG7600	CG7600	CG7600	CG7600		VhaM9.7-a	btsz	Ilk
uncharacterized protein	CG2887	CG2887	CG2887	CG2887		vn	bun	ed
Excitatory amino acid transporter 2	Eaat2	Eaat2	Eaat2	Eaat2		wat	bves	robo2
Odorant receptor 1a	Or1a	Or1a	Or1a	Or1a		X11Lbeta	bwa	bib
uncharacterized protein	CG32816	CG32816	CG32816	CG32816		Ziz	Bx	CG31457
uncharacterized protein	CG13784	CG13784	CG13784	CG13784			bxd	Tl
uncharacterized protein	CG4476	CG4476	CG4476	CG4476			by	Pmvk
uncharacterized protein	CG12493	CG12493	CG12493	CG12493			c11.1	CG3655
uncharacterized protein	CG42450	CG42450	CG42450	CG42450			C15	Pepck1
uncharacterized protein	CG42404	CG42404	CG42404	CG42404			C1GalTA	Meltrin
SLC22A family member	SLC22A	SLC22A	SLC22A	SLC22A			C3G	Appl
uncharacterized protein	CG10939	CG10939	CG10939	CG10939			Ca-beta	skd
obstructor-B	obst-B	obst-B	obst-B	obst-B			cact	CG34056
uncharacterized protein	CG10063	CG10063	CG10063	CG10063			cad	CG32021
uncharacterized protein	CG14346	CG14346	CG14346	CG14346			Cad74A	Tsp42Ea
uncharacterized protein	CG3078	CG3078	CG3078	CG3078			Cad86C	Ptp61F
uncharacterized protein	CG15930	CG15930	CG15930	CG15930			Cad87A	Rfx
torso	tor	tor	tor	tor			Cad89D	brat
Sno oncogene	Snoo	Snoo	Snoo	Snoo			Cad96Ca	Gr93c
uncharacterized protein	CG8642	CG8642	CG8642	CG8642			CadN	shf
ovarian tumor	otu	otu	otu	otu			Calx	sau
uncharacterized protein	CG31517	CG31517	CG31517	CG31517			Cam	CG30380
uncharacterized protein	CG11318	CG11318	CG11318	CG11318			CAP	lncRNA:bxd
uncharacterized protein	CG5111	CG5111	CG5111	CG5111			caps	bcd
alpha1,3-fucosyltransferase D	FucTD	FucTD	FucTD	FucTD			capu	CycB
uncharacterized protein	CG33458	CG33458	CG33458	CG33458			CASK	Ggt-1
neverland	nvd	nvd	nvd	nvd			Cat	CG31626
Sorbitol dehydrogenase-2	Sodh-2	Sodh-2	Sodh-2	Sodh-2			cato	Pgant1
Synaptosomal-associated protein 25kDa	Snap25	Snap25	Snap25	Snap25			caup	bou
uncharacterized protein	CG13868	CG13868	CG13868	CG13868			CBP	CG6118
antisense RNA:CR42254	asRNA:CR42254	asRNA:CR42254	asRNA:CR42254	asRNA:CR42254			cbs	CG8249
bric a brac 1	bab1	bab1	bab1	bab1			cbt	LRP1
Glutathione S transferase E5	GstE5	GstE5	GstE5	GstE5			cbx	CG1835
uncharacterized protein	CG18213	CG18213	CG18213	CG18213			Ccdc56	Hs6st
uncharacterized protein	CG14102	CG14102	CG14102	CG14102			Cct5	CG9107
yellow	y	y	y	y			CDase	lobo
uncharacterized protein	CG11951	CG11951	CG11951	CG11951			Cdc37	Cad96Ca
Polypeptide N-Acetylgalactosaminyltransferase 4	Pgant4	Pgant4	Pgant4	Pgant4			Cdep	NP15.6
Adenine nucleotide translocase 2	Ant2	Ant2	Ant2	Ant2			CdGAPr	CG32425
Patched-related	Ptr	Ptr	Ptr	Ptr			cdi	tamo
jitterbug	jbug	jbug	jbug	jbug			CecC	hng2
Serpin 42Db	Spn42Db	Spn42Db	Spn42Db	Spn42Db			ced-6	mRpL55
uncharacterized protein	CG9164	CG9164	CG9164	CG9164			CenG1A	nuf
uncharacterized protein	CG8908	CG8908	CG8908	CG8908			Cerk	CG33136
straightjacket	stj	stj	stj	stj			CG10005	osp
Dpr-interacting protein lambda	DIP-lambda	DIP-lambda	DIP-lambda	DIP-lambda			CG10011	Alg1
uncharacterized protein	CG10359	CG10359	CG10359	CG10359			CG10055	His2A:CG33850
TBP-related factor 5	Trf5	Trf5	Trf5	Trf5			CG10064	CG1440
uncharacterized protein	CG11617	CG11617	CG11617	CG11617			CG10082	Syn2
uncharacterized protein	CG11327	CG11327	CG11327	CG11327			CG10098	CG13872
Carbonic anhydrase 2	CAH2	CAH2	CAH2	CAH2			CG10237	seq
uncharacterized protein	CG14253	CG14253	CG14253	CG14253			CG10283	SA2
breathless	btl	btl	btl	btl			CG10301	Hmgcl
futsch	futsch	futsch	futsch	futsch			CG10357	CG41498
long non-coding RNA:CR34046	lncRNA:CR34046	lncRNA:CR34046	lncRNA:CR34046	lncRNA:CR34046			CG10365	GstE13
Transmembrane 4 superfamily	TM4SF	TM4SF	TM4SF	TM4SF			CG10433	Fer2LCH
iris	Iris	Iris	Iris	Iris			CG10459	CG5888
Adenosine kinase 3	Adk3	Adk3	Adk3	Adk3			CG10512	Gp150
uncharacterized protein	CG14569	CG14569	CG14569	CG14569			CG10543	ast
uncharacterized protein	CG5535	CG5535	CG5535	CG5535			CG10570	LanA
Serpin 47C	Spn47C	Spn47C	Spn47C	Spn47C			CG10591	CG7341
uncharacterized protein	CG6763	CG6763	CG6763	CG6763			CG10663	px
uncharacterized protein	CG4716	CG4716	CG4716	CG4716			CG10730	Traf4
metabotropic GABA-B receptor subtype 3	GABA-B-R3	GABA-B-R3	GABA-B-R3	GABA-B-R3			CG10731	hbs
Heat shock protein 70 cognate 2	Hsc70-2	Hsc70-2	Hsc70-2	Hsc70-2			CG10734	sturkopf
uncharacterized protein	CG8607	CG8607	CG8607	CG8607			CG10738	Hgsnat
uncharacterized protein	CG17124	CG17124	CG17124	CG17124			CG10874	ZnT41F
uncharacterized protein	CG3036	CG3036	CG3036	CG3036			CG1090	St4
uncharacterized protein	CG3251	CG3251	CG3251	CG3251			CG10924	CG13321
uncharacterized protein	CG5849	CG5849	CG5849	CG5849			CG10936	CtsL1
deadhead	dhd	dhd	dhd	dhd			CG10960	Apc
Cell division cycle 16	Cdc16	Cdc16	Cdc16	Cdc16			CG1103	tRNA:Leu-CAG-1-5
UDP-glycosyltransferase family 36 member E1	Ugt36E1	Ugt36E1	Ugt36E1	Ugt36E1			CG11050	tRNA:Asn-GTT-1-4
uncharacterized protein	CG32212	CG32212	CG32212	CG32212			CG11069	Lac
Ionotropic receptor 76a	Ir76a	Ir76a	Ir76a	Ir76a			CG11138	Ndg
uncharacterized protein	CG31140	CG31140	CG31140	CG31140			CG11200	CG30288
Gamma-interferon-inducible lysosomal thiol reductase 3	GILT3	GILT3	GILT3	GILT3			CG11269	Alat
uncharacterized protein	CG15784	CG15784	CG15784	CG15784			CG11327	Mob2
Cystatin-like	Cys	Cys	Cys	Cys			CG11357	CG15019
long non-coding RNA::CR31451	lncRNA:CR31451	lncRNA:CR31451	lncRNA:CR31451	lncRNA:CR31451			CG11362	CG7966
Organic cation transporter 2	Orct2	Orct2	Orct2	Orct2			CG11369	CG12017
uncharacterized protein	CG42369	CG42369	CG42369	CG42369			CG11396	Eip75B
uncharacterized protein	CG16700	CG16700	CG16700	CG16700			CG11398	Dtg
uncharacterized protein	CG8066	CG8066	CG8066	CG8066			CG11399	salsa
uncharacterized protein	CG30345	CG30345	CG30345	CG30345			CG11403	klar
Cytochrome P450 4p1	Cyp4p1	Cyp4p1	Cyp4p1	Cyp4p1			CG11438	put
Tyramine beta hydroxylase	Tbh	Tbh	Tbh	Tbh			CG11486	Plod
hulk	hlk	hlk	hlk	hlk			CG11537	Ptp10D
Turandot A	TotA	TotA	TotA	TotA			CG11619	Abl
uncharacterized protein	CG5731	CG5731	CG5731	CG5731			CG11629	mtd
UDP-glycosyltransferase family 37 member A3	Ugt37A3	Ugt37A3	Ugt37A3	Ugt37A3			CG11658	nrv1
warts	wts	wts	wts	wts			CG11703	RasGAP1
neuromusculin	nrm	nrm	nrm	nrm			CG11739	wisp
Phaedra 1	Phae1	Phae1	Phae1	Phae1			CG11873	GstD4
Ecdysone-induced protein 63E	Eip63E	Eip63E	Eip63E	Eip63E			CG11880	cdi
Cytochrome P450 12d1 distal	Cyp12d1-d	Cyp12d1-d	Cyp12d1-d	Cyp12d1-d			CG11905	qkr54B
uncharacterized protein	CG15820	CG15820	CG15820	CG15820			CG11961	CG7069
Cytochrome P450 4e3	Cyp4e3	Cyp4e3	Cyp4e3	Cyp4e3			CG11966	CG8301
Drosomycin-like 5	Drsl5	Drsl5	Drsl5	Drsl5			CG12024	Cyp9f2
uncharacterized protein	CG43133	CG43133	CG43133	CG43133			CG12128	CG42342
uncharacterized protein	CG3397	CG3397	CG3397	CG3397			CG12204	Stt3A
							CG12207	rig
							CG12290	Octbeta3R
							CG12333	mth
							CG12402	zfh2
							CG12535	orb
							CG12581	CG31279
							CG12717	hpRNA:CR32205
							CG1273	CG7255
							CG12730	Nepl12
							CG12768	AGO3
							CG12769	scb
							CG12896	CG10987
							CG12910
							CG12912
							CG12926
							CG13012
							CG13033
							CG13082
							CG13085
							CG13216
							CG13217
							CG13218
							CG13252
							CG13287
							CG13296
							CG13300
							CG13319
							CG13334
							CG13366
							CG13397
							CG13443
							CG13506
							CG13510
							CG13511
							CG13538
							CG13539
							CG13625
							CG13631
							CG13654
							CG13707
							CG13766
							CG13784
							CG13838
							CG13847
							CG13868
							CG13893
							CG13894
							CG13895
							CG13898
							CG13905
							CG13907
							CG13912
							CG13917
							CG13921
							CG13949
							CG14005
							CG14053
							CG14073
							CG14082
							CG14200
							CG14207
							CG14223
							CG14253
							CG14257
							CG14322
							CG14411
							CG14434
							CG14441
							CG14457
							CG14459
							CG14502
							CG14535
							CG14627
							CG14629
							CG14688
							CG14696
							CG14760
							CG14830
							CG14926
							CG14968
							CG14974
							CG14995
							CG15059
							CG1518
							CG15211
							CG15225
							CG15233
							CG15283
							CG15309
							CG15429
							CG15465
							CG15478
							CG15480
							CG15482
							CG15498
							CG15625
							CG15673
							CG15717
							CG15743
							CG15771
							CG15822
							CG15863
							CG1607
							CG1628
							CG1632
							CG16717
							CG1677
							CG16771
							CG16779
							CG16791
							CG16812
							CG16813
							CG16815
							CG16947
							CG17002
							CG17047
							CG17121
							CG17124
							CG17154
							CG17180
							CG17211
							CG17265
							CG17292
							CG17344
							CG17360
							CG17544
							CG17646
							CG17672
							CG17724
							CG17765
							CG17786
							CG17834
							CG17841
							CG1785
							CG17896
							CG17930
							CG1806
							CG18135
							CG18265
							CG18335
							CG18446
							CG18507
							CG18586
							CG18622
							CG18766
							CG18812
							CG1888
							CG1927
							CG1946
							CG1969
							CG2003
							CG2004
							CG2201
							CG2211
							CG2217
							CG2528
							CG2765
							CG2841
							CG2865
							CG2930
							CG2974
							CG2991
							CG30015
							CG30080
							CG30089
							CG3009
							CG30114
							CG30156
							CG30334
							CG3036
							CG30411
							CG30424
							CG30430
							CG30460
							CG30463
							CG30466
							CG30497
							CG3062
							CG3081
							CG3097
							CG31038
							CG3106
							CG31108
							CG31115
							CG31121
							CG31140
							CG31145
							CG31174
							CG31183
							CG31211
							CG31229
							CG31230
							CG31275
							CG31324
							CG31368
							CG31431
							CG3149
							CG31510
							CG31559
							CG31612
							CG31635
							CG3164
							CG31709
							CG31729
							CG31751
							CG31808
							CG31871
							CG31886
							CG31935
							CG31960
							CG32026
							CG32053
							CG32054
							CG32066
							CG32099
							CG32170
							CG32182
							CG32235
							CG32240
							CG32246
							CG32264
							CG32354
							CG32369
							CG32373
							CG32407
							CG32425
							CG32428
							CG32447
							CG32521
							CG32549
							CG32638
							CG32767
							CG32772
							CG32795
							CG32813
							CG32816
							CG32845
							CG32855
							CG32982
							CG33054
							CG33056
							CG33099
							CG33116
							CG33129
							CG33136
							CG33144
							CG33158
							CG33181
							CG33260
							CG33262
							CG33298
							CG33307
							CG3344
							CG33463
							CG33474
							CG3349
							CG33523
							CG33679
							CG33725
							CG3394
							CG33993
							CG34057
							CG3407
							CG3409
							CG34113
							CG34172
							CG34224
							CG34228
							CG34256
							CG34288
							CG3434
							CG34347
							CG34353
							CG34355
							CG34357
							CG34367
							CG34371
							CG34376
							CG34383
							CG34396
							CG34451
							CG3473
							CG3558
							CG3625
							CG3638
							CG3645
							CG3655
							CG3714
							CG3726
							CG3764
							CG3777
							CG3831
							CG3838
							CG3842
							CG3919
							CG3939
							CG3961
							CG3967
							CG4078
							CG4080
							CG4115
							CG4218
							CG42238
							CG42258
							CG42265
							CG42342
							CG42346
							CG42353
							CG42354
							CG42389
							CG42502
							CG42507
							CG42514
							CG42565
							CG42570
							CG42637
							CG42662
							CG42663
							CG42668
							CG4267
							CG42671
							CG42673
							CG42674
							CG42684
							CG42699
							CG42740
							CG42741
							CG42747
							CG42748
							CG42788
							CG42806
							CG42807
							CG42817
							CG42855
							CG4297
							CG43072
							CG43110
							CG43116
							CG4313
							CG43131
							CG43143
							CG43188
							CG43189
							CG43192
							CG43245
							CG43246
							CG4328
							CG43337
							CG43347
							CG43354
							CG43367
							CG43373
							CG43401
							CG43402
							CG43427
							CG43447
							CG43658
							CG43693
							CG43707
							CG43709
							CG43731
							CG43736
							CG43739
							CG4374
							CG43750
							CG43759
							CG43815
							CG4382
							CG43861
							CG43867
							CG43921
							CG43954
							CG43980
							CG44037
							CG44038
							CG44227
							CG44245
							CG44290
							CG44403
							CG44434
							CG44435
							CG4456
							CG4467
							CG44774
							CG44838
							CG4496
							CG45050
							CG45057
							CG45075
							CG45085
							CG45087
							CG45088
							CG45092
							CG45093
							CG45186
							CG45263
							CG4562
							CG4587
							CG4622
							CG46304
							CG46309
							CG46310
							CG46313
							CG46315
							CG46319
							CG46321
							CG4662
							CG4702
							CG4733
							CG4747
							CG4766
							CG4768
							CG4882
							CG4914
							CG5004
							CG5059
							CG5065
							CG5080
							CG5087
							CG5151
							CG5174
							CG5194
							CG5254
							CG5346
							CG5445
							CG5455
							CG5522
							CG5611
							CG5644
							CG5789
							CG5853
							CG5888
							CG5910
							CG5953
							CG5969
							CG6006
							CG6040
							CG6044
							CG6051
							CG6094
							CG6118
							CG6145
							CG6175
							CG6191
							CG6201
							CG6218
							CG6225
							CG6255
							CG6333
							CG6356
							CG6398
							CG6422
							CG6424
							CG6465
							CG6512
							CG6621
							CG6664
							CG6767
							CG6791
							CG6867
							CG6959
							CG6966
							CG7029
							CG7220
							CG7227
							CG7231
							CG7255
							CG7296
							CG7378
							CG7384
							CG7443
							CG7458
							CG7470
							CG7484
							CG7536
							CG7567
							CG7606
							CG7655
							CG7692
							CG7694
							CG7702
							CG7841
							CG7884
							CG7896
							CG7900
							CG7956
							CG7991
							CG8001
							CG8003
							CG8026
							CG8027
							CG8034
							CG8036
							CG8051
							CG8066
							CG8170
							CG8172
							CG8173
							CG8177
							CG8180
							CG8192
							CG8195
							CG8213
							CG8249
							CG8298
							CG8303
							CG8306
							CG8312
							CG8414
							CG8441
							CG8468
							CG8517
							CG8550
							CG8568
							CG8596
							CG8611
							CG8745
							CG8786
							CG8907
							CG9003
							CG9005
							CG9018
							CG9021
							CG9030
							CG9095
							CG9119
							CG9171
							CG9173
							CG9184
							CG9220
							CG9328
							CG9331
							CG9380
							CG9416
							CG9426
							CG9586
							CG9628
							CG9650
							CG9663
							CG9674
							CG9743
							CG9760
							CG9801
							CG9812
							CG9821
							CG9837
							CG9876
							CG9932
							chas
							ChAT
							Chd64
							CheB42c
							cher
							CHES-1-like
							chic
							chinmo
							chm
							chn
							chrb
							Cht2
							ci
							CIA30
							cib
							cic
							cindr
							Cip4
							Cirl
							ck
							ckd
							CkIIalpha-i3
							ckn
							Clect27
							Clic
							clu
							cnc
							cnk
							cnn
							cno
							Cnx99A
							comm
							comm2
							comm3
							comr
							Con
							Coop
							cora
							coro
							Corp
							corto
							cos
							Cp1
							cpa
							cpo
							Cpr65Az
							Cpr73D
							Cpr78Cb
							CR17025
							CR30009
							CR30055
							CR31044
							CR31386
							CR31429
							CR31647
							CR31840
							CR32111
							CR32218
							CR32252
							CR32730
							CR32773
							CR33963
							CR33987
							CR34006
							CR42549
							CR42651
							CR42719
							CR42736
							CR42755
							CR42794
							CR42839
							CR42850
							CR43051
							CR43130
							CR43234
							CR43238
							CR43243
							CR43257
							CR43270
							CR43285
							CR43287
							CR43289
							CR43297
							CR43301
							CR43302
							CR43303
							CR43306
							CR43314
							CR43334
							CR43353
							CR43372
							CR43411
							CR43416
							CR43421
							CR43423
							CR43431
							CR43432
							CR43440
							CR43453
							CR43459
							CR43460
							CR43611
							CR43617
							CR43621
							CR43622
							CR43626
							CR43640
							CR43641
							CR43642
							CR43643
							CR43644
							CR43650
							CR43652
							CR43653
							CR43654
							CR43704
							CR43713
							CR43714
							CR43715
							CR43751
							CR43752
							CR43785
							CR43801
							CR43822
							CR43823
							CR43827
							CR43833
							CR43836
							CR43837
							CR43849
							CR43889
							CR43893
							CR43900
							CR43905
							CR43907
							CR43909
							CR43912
							CR43914
							CR43917
							CR43918
							CR43928
							CR43929
							CR43949
							CR43950
							CR43951
							CR43957
							CR43960
							CR43963
							CR43992
							CR44016
							CR44017
							CR44018
							CR44022
							CR44033
							CR44034
							CR44041
							CR44066
							CR44069
							CR44077
							CR44078
							CR44084
							CR44089
							CR44095
							CR44103
							CR44133
							CR44135
							CR44149
							CR44156
							CR44169
							CR44184
							CR44189
							CR44200
							CR44202
							CR44203
							CR44204
							CR44206
							CR44218
							CR44224
							CR44272
							CR44276
							CR44281
							CR44284
							CR44292
							CR44293
							CR44294
							CR44299
							CR44306
							CR44310
							CR44319
							CR44320
							CR44321
							CR44331
							CR44339
							CR44340
							CR44347
							CR44357
							CR44363
							CR44365
							CR44366
							CR44373
							CR44380
							CR44387
							CR44390
							CR44397
							CR44398
							CR44410
							CR44411
							CR44415
							CR44417
							CR44421
							CR44429
							CR44432
							CR44445
							CR44462
							CR44465
							CR44466
							CR44470
							CR44478
							CR44498
							CR44499
							CR44501
							CR44512
							CR44517
							CR44522
							CR44526
							CR44531
							CR44538
							CR44565
							CR44570
							CR44571
							CR44585
							CR44606
							CR44615
							CR44616
							CR44618
							CR44619
							CR44631
							CR44632
							CR44635
							CR44636
							CR44667
							CR44677
							CR44682
							CR44684
							CR44691
							CR44697
							CR44699
							CR44700
							CR44705
							CR44713
							CR44714
							CR44715
							CR44717
							CR44718
							CR44719
							CR44723
							CR44727
							CR44728
							CR44729
							CR44730
							CR44731
							CR44732
							CR44733
							CR44737
							CR44738
							CR44739
							CR44755
							CR44756
							CR44759
							CR44760
							CR44762
							CR44763
							CR44764
							CR44766
							CR44773
							CR44779
							CR44786
							CR44800
							CR44810
							CR44831
							CR44833
							CR44852
							CR44855
							CR44856
							CR44861
							CR44862
							CR44867
							CR44868
							CR44873
							CR44885
							CR44886
							CR44892
							CR44894
							CR44907
							CR44917
							CR44918
							CR44919
							CR44933
							CR44937
							CR44938
							CR44939
							CR44945
							CR44977
							CR44980
							CR44983
							CR44988
							CR44996
							CR44999
							CR45001
							CR45025
							CR45028
							CR45029
							CR45040
							CR45048
							CR45052
							CR45054
							CR45059
							CR45097
							CR45111
							CR45112
							CR45115
							CR45121
							CR45128
							CR45134
							CR45135
							CR45143
							CR45147
							CR45148
							CR45153
							CR45157
							CR45166
							CR45169
							CR45187
							CR45196
							CR45224
							CR45233
							CR45237
							CR45240
							CR45243
							CR45247
							CR45248
							CR45249
							CR45250
							CR45251
							CR45258
							CR45266
							CR45267
							CR45270
							CR45279
							CR45280
							CR45290
							CR45292
							CR45297
							CR45303
							CR45311
							CR45319
							CR45320
							CR45325
							CR45341
							CR45345
							CR45352
							CR45354
							CR45355
							CR45363
							CR45365
							CR45372
							CR45374
							CR45376
							CR45379
							CR45396
							CR45438
							CR45439
							CR45440
							CR45449
							CR45450
							CR45451
							CR45455
							CR45484
							CR45518
							CR45520
							CR45525
							CR45528
							CR45531
							CR45541
							CR45551
							CR45553
							CR45564
							CR45565
							CR45576
							CR45583
							CR45585
							CR45588
							CR45593
							CR45595
							CR45608
							CR45609
							CR45624
							CR45632
							CR45643
							CR45644
							CR45645
							CR45650
							CR45658
							CR45661
							CR45662
							CR45668
							CR45687
							CR45688
							CR45693
							CR45695
							CR45700
							CR45717
							CR45726
							CR45730
							CR45737
							CR45744
							CR45750
							CR45751
							CR45757
							CR45793
							CR45804
							CR45805
							CR45866
							CR45870
							CR45888
							CR45889
							CR45897
							CR45899
							CR45906
							CR45907
							CR45909
							CR45910
							CR45911
							CR45914
							CR45915
							CR45916
							CR45919
							CR45920
							CR45921
							CR45936
							CR45937
							CR45938
							CR45939
							CR45940
							CR45941
							CR45956
							CR45962
							CR45964
							CR45967
							CR45971
							CR45978
							CR45993
							CR45994
							CR45997
							CR45998
							CR46000
							CR46001
							CR46003
							CR46006
							CR46013
							CR46030
							CR46035
							CR46036
							CR46048
							CR46056
							CR46085
							CR46090
							CR46093
							CR46095
							CR46105
							CR46110
							CR46115
							CR46145
							CR46147
							CR46153
							CR46197
							CR46200
							CR46204
							CR46213
							CR46214
							CR46237
							CR46259
							CR46263
							CR46265
							CR46322
							CR9162
							crb
							CrebA
							CrebB
							croc
							crol
							crp
							CS-2
							csw
							ctp
							CTPsyn
							Cul5
							cv
							cv-2
							cv-c
							cwo
							CycB
							CycE
							CycG
							Cyp1
							Cypl
							Cys
							Cyt-c-d
							dac
							Dad
							dally
							dan
							dap
							dar1
							Dark
							daw
							dbe
							Dbi
							Dbx
							dco
							DCTN6-p27
							Ddr
							Dfd
							Dg
							Dgk
							Dh44-R2
							Dhc36C
							Dhc93AB
							Dhit
							Diap1
							Dic1
							dikar
							dila
							disco
							disco-r
							DJ-1alpha
							dl
							Dlic
							Dll
							dlp
							dlt
							DMAP1
							dmrt11E
							Dmtn
							Dnah3
							DNApol-epsilon255
							dnc
							dnr1
							dnt
							Doa
							Doc1
							Doc2
							Doc3
							dome
							DopEcR
							DOR
							dos
							Dp
							Dp1
							Dpit47
							dpp
							dpr6
							dpy
							Dr
							Drak
							Drat
							Drep2
							Drgx
							drk
							drl
							drm
							drongo
							ds
							Dscam1
							dsf
							dsx
							dsx-c73A
							Dtg
							Duox
							dve
							Dyb
							Dyrk2
							Dys
							dysf
							E(spl)m2-BFM
							E(spl)m3-HLH
							E(spl)m4-BFM
							E(spl)m5-HLH
							E(spl)m6-BFM
							E(spl)m7-HLH
							E(spl)m8-HLH
							E(spl)malpha-BFM
							E(spl)mdelta-HLH
							E23
							E2f1
							E5
							eas
							east
							ebd1
							ec
							EcR
							Ect4
							ed
							Edg78E
							edl
							EDTP
							Ef1alpha48D
							Efa6
							Efr
							Egfr
							egh
							egr
							eIF-4a
							eIF5B
							Eip63E
							Eip74EF
							Eip75B
							Eip78C
							elav
							elB
							Elf
							emc
							ems
							en
							ena
							enc
							Epac
							Eps-15
							erm
							Ero1L
							ERp60
							ERR
							esg
							esn
							Esp
							Ets21C
							Ets65A
							ewg
							ex
							Exn
							exp
							ey
							eya
							eyg
							fa2h
							Faa
							fabp
							fal
							fas
							Fas1
							Fas2
							Fas3
							FASN1
							fax
							Fbl6
							fbp
							Fbxl7
							fend
							FER
							Fer1
							Fer1HCH
							Fer2LCH
							Fhos
							Fili
							Fim
							fj
							Fkbp14
							fkh
							flfl
							Flo1
							Fmo-2
							Fmr1
							fne
							fng
							fog
							fok
							for
							form3
							foxo
							fra
							fray
							Frl
							fru
							fry
							fs(1)h
							fs(2)ltoPP43
							Fsn
							ft
							ftz-f1
							fu12
							Fur1
							fus
							fz
							fz2
							fz3
							fz4
							Gad1
							GalNAc-T1
							Galphaf
							Galphao
							Gasp
							GATAd
							GATAe
							Gba1b
							Gbs-70E
							gce
							gcm2
							Gdh
							Gdi
							GEFmeso
							geko
							gem
							Gfat2
							Ggamma30A
							Gie
							GILT1
							gish
							Gk2
							GLaz
							GlcAT-S
							GlcT-1
							glec
							Gli
							Glut1
							Glut4EF
							Glycogenin
							GlyP
							GlyS
							Gmap
							gogo
							gom
							Gp150
							Gpdh
							Gpo-1
							gpp
							Gprk2
							gprs
							Gr32a
							Gr93b
							grh
							Grip
							grn
							grsm
							Gs2
							gsb-n
							Gsc
							GstD1
							GstE12
							GstS1
							GstT4
							Gug
							gukh
							GV1
							Gyc76C
							h
							H15
							haf
							ham
							hang
							hbn
							hbs
							HDAC1
							HDAC4
							hdc
							HEATR2
							hebe
							hep
							heph
							Hers
							Hex-A
							Hexo2
							Hey
							HGTX
							hh
							HHEX
							hid
							Him
							HipHop
							Hipk
							His1:CG33804
							His1:CG33810
							His1:CG33816
							His1:CG33819
							His1:CG33822
							His1:CG33825
							His1:CG33828
							His1:CG33831
							His1:CG33837
							His1:CG33840
							His1:CG33843
							His1:CG33846
							His1:CG33849
							His1:CG33855
							His1:CG33858
							His1:CG33861
							His1:CG33864
							His2A:CG31618
							His2A:CG33808
							His2A:CG33814
							His2A:CG33817
							His2A:CG33820
							His2A:CG33823
							His2A:CG33826
							His2A:CG33829
							His2A:CG33853
							His2A:CG33856
							His2A:CG33859
							His2B:CG33868
							His2B:CG33870
							His2B:CG33872
							His2B:CG33874
							His2B:CG33876
							His2B:CG33878
							His2B:CG33880
							His2B:CG33882
							His2B:CG33884
							His2B:CG33886
							His2B:CG33888
							His2B:CG33890
							His2B:CG33892
							His2B:CG33894
							His2B:CG33896
							His2B:CG33898
							His2B:CG33900
							His2B:CG33902
							His2B:CG33904
							His2B:CG33906
							His2B:CG33908
							His2B:CG33910
							His3:CG31613
							His3:CG33803
							His3:CG33806
							His3:CG33809
							His3:CG33812
							His3:CG33815
							His3:CG33818
							His3:CG33821
							His3:CG33824
							His3:CG33827
							His3:CG33830
							His3:CG33833
							His3:CG33836
							His3:CG33839
							His3:CG33842
							His3:CG33845
							His3:CG33848
							His3:CG33851
							His3:CG33854
							His3:CG33857
							His3:CG33860
							His3:CG33863
							His3:CG33866
							His3.3B
							His4:CG33891
							His4:CG33893
							His4:CG33895
							His4:CG33897
							His4:CG33899
							His4:CG33907
							His4r
							hiw
							Hmgcr
							HmgD
							Hmgs
							HmgZ
							Hmx
							Hnf4
							hng3
							HnRNP-K
							hoip
							how
							Hph
							hppy
							Hr3
							Hr39
							Hr4
							Hr51
							Hrb27C
							Hs6st
							Hsc70Cb
							Hsf
							Hsp22
							Hsp67Bc
							Hsp70Aa
							Hsp70Ab
							Hsp70Ba
							Hsp70Bb
							Hsp70Bbb
							Hsp70Bc
							Hsromega
							hth
							htl
							hts
							IA-2
							iab-4
							iab-8
							ico
							if
							ifc
							IFT57
							Ih
							Ilp6
							imd
							Imp
							ImpL1
							ImpL2
							ImpL3
							inaE
							ind
							Indy
							Ino80
							Inos
							InR
							insb
							insc
							IntS2
							IntS6
							inv
							Inx2
							Inx3
							IP3K1
							IP3K2
							Ir48c
							Ir68b
							Ire1
							Irk1
							IRSp53
							isoQC
							Itgbn
							ITP
							Itp-r83A
							jar
							jbug
							jeb
							jigr1
							JIL-1
							jing
							Jra
							Jupiter
							jvl
							Kah
							Kank
							kay
							Kaz-m1
							KCNQ
							Kdm2
							Kdm4B
							kdn
							Keap1
							kek2
							kek4
							kek5
							ken
							kermit
							kibra
							kirre
							kis
							klar
							klg
							klu
							kn
							knrl
							ko
							koi
							kon
							KP78a
							KP78b
							Kr
							Kr-h1
							Kr-h2
							kri
							Krn
							KrT95D
							ksh
							kst
							ktub
							kuk
							kuz
							l(1)G0007
							l(1)G0334
							l(1)G0469
							l(2)37Cg
							l(2)k01209
							l(3)02640
							l(3)neo38
							lab
							Lac
							lace
							laf
							Lam
							lama
							LanA
							LanB1
							lap
							larp
							Lasp
							lawc
							laza
							lbe
							lbk
							lbl
							lbm
							Leash
							lid
							lilli
							Lim1
							Lim3
							lin-28
							lin-52
							Lip4
							Liprin-gamma
							lmd
							Lmpt
							lobo
							loco
							lola
							lost
							lov
							LPCAT
							Lpin
							lqf
							Lrch
							LRP1
							LRR
							Lrt
							LS2
							Lsd-2
							Lsp1beta
							ltl
							luna
							LysE
							mab-21
							Mabi
							Mad
							Magi
							magu
							mahe
							mam
							mamo
							Mapmodulin
							mars
							mbc
							mbl
							Mct1
							Mef2
							mei-W68
							Mekk1
							melt
							Meltrin
							Men-b
							Mes2
							MESK2
							MESR3
							MESR4
							metro
							mew
							mey
							mfas
							MFS10
							MFS14
							MFS3
							mgl
							Mhcl
							Mi-2
							mib1
							mib2
							mid
							milt
							mim
							miple2
							Mipp1
							mir-10
							mir-1000
							mir-124
							mir-13a
							mir-13b-1
							mir-2282
							mir-279
							mir-282
							mir-2c
							mir-375
							mir-4962
							mir-4975
							mir-4978
							mir-4985
							mir-92a
							mir-9374
							mir-9377
							mir-9378
							mir-958
							mir-967
							mira
							mirr
							Mkp3
							mld
							mlt
							Mmp2
							mmy
							mnb
							mnd
							Mnt
							Mob2
							Moca-cyp
							Moe
							mol
							Mondo
							moody
							Mpcp
							Mppe
							MRE23
							mrj
							MRP
							Mrp4
							mRpL34
							mRpL55
							mrt
							msi
							msn
							Msp300
							mspo
							Mst36Fa
							Mst85C
							mtd
							mtg
							mthl1
							mthl15
							mthl5
							Mtl
							Mtpalpha
							mtTFB1
							mub
							Mur2B
							mura
							Mvb12
							mwh
							Myc
							Myd88
							Myo10A
							Myo31DF
							Myo61F
							MYPT-75D
							N
							nAChRalpha3
							nAChRalpha6
							nahoda
							NaPi-III
							NAT1
							nau
							Nc73EF
							Nckx30C
							ND-15
							ND-20L
							ND-B14.5AL
							Ndae1
							Ndfip
							Ndg
							neb
							nec
							Nedd4
							nej
							Nek2
							nemy
							neo
							nerfin-1
							NetA
							NetB
							neur
							Nf1
							NFAT
							Nhe3
							nht
							NK7.1
							nkd
							Nmdar1
							nmo
							noc
							nompC
							nord
							Nost
							Notum
							Np
							Nprl3
							Nrg
							Nrt
							nrv1
							Nrx-IV
							NSD
							NT1
							NTPase
							nub
							nuf
							numb
							Nup205
							Nup93-1
							Nup98-96
							nvy
							nw
							nyo
[truncated: 584 more rows]

## Sheet: References
1.Bollepogu Raja, K. K., Yeung, K., Shim, Y. K., & Mardon, G. (2024). Integrative genomic analyses reveal putative cell type-specific targets of the Drosophila ets transcription factor Pointed. BMC Genomics, 25(1). https://doi.org/10.1186/s12864-024-10017-7
2.Webber, J. L., Zhang, J., Massey, A., Sanchez-Luege, N., & Rebay, I. (2018). Collaborative repressive action of the antagonistic ETS transcription factors Pointed and Yan fine-tunes gene expression to confer robustness in Drosophila. Development (Cambridge), 145(13). https://doi.org/10.1242/dev.165985
