# Supplementary material for: ETS transcription factor pointed controls germline survival in Drosophila
Source: PLoS Genet. 2025 Aug 25;21(8):e1011809. doi: 10.1371/journal.pgen.1011809 (PMC12407541; doi:10.1371/journal.pgen.1011809)
Supplement: S2 Data — (XLSX) [file pgen.1011809.s008.xlsx]

## Sheet: Fig. 1E
	Concentration: copies per ng cDNA
Embryos	NORMALISED (to housekeeping) values of all measurements
Technical Replicate	Biological Replicate	pnt_L	pnt_I	pnt_S
R1	control1	25.6284	14.2859	17.2292
R2	control1	26.5258	14.3577	29.2896
R1	control2	31.6945	15.1114	38.0119
R2	control2	27.0283	11.8092	28.141
LL3 Gonads		pnt_Long	pnt_Intermediate	pnt_Short
R1	control1	16.2559	1.00059	5.39446
R2	control1	14.297	0.929525	5.17878
R1	control2	38.0789		20.3715
R2	control2	20.5208	1.27904	14.8987
Ovary tips		pnt_L	pnt_I	pnt_S
R1	control 1	11.9485	0.911324	2.83523
R2	control 1	13.1636		2.53146
R1	control 2	17.28	1.32	2.52
R1	control 3	7.18933	0.423372	0.918637
R2	control 3	7.06951		0.878696

## Sheet: Fig. 2C, D
No. Vasa+ cells/gonad						No. PH3+ cells/gonad
22 oC	Control	c587>pnt RNAi HMS01452				Control	c587>pnt RNAi HMS01452
	413	323				8	11
	172	186				8	5
	206	420				6	11
	390	367				2	6
	373	234				1	6
	230	389				0	7
	554	264				7	9
	412	437				0	6
	384	399					7
	230	313					9
	188	631				4	7.7	AVE
	341	383				3.58569	2.16282	STDEV
		397				1.26773	0.683943	SEM
		520				0.0153045		t-TEST
	324.417	375.929	AVE
	117.707	113.772	STDEV
	33.9792	30.4069	SEM
	0.268496		t-TEST
25 oC	Control	c587>pnt RNAi HMS01452
	158	312
	153	684
	110	368
	226	234
	147	312
	206	340
	66	307
	150	598
	255	380
	169	331
	168	325
	108	394
	212
	163.692	382.083	AVE
	52.0663	129.034	STDEV
	14.4406	37.2488	SEM
	9.82728e-06		t-TEST
29 oC	Control	c587>pnt RNAi HMS01452
	108	994
	140	342
	81	683
	240	631
		792
		856
		516
		1077
		884
		809
		586
	142.25	742.727	AVE
	69.4856	216.122	STDEV
	34.7428	65.1632	SEM
	0.000133497		t-TEST

## Sheet: Fig. 3I, L
No. of Vasa+ cells/gonad	ML3				# of Casp3-positive cells in the PGC pool or in the somatic cell populations
	Control	mut				Control		Mut
	113	68				PGCs	Somatic cells	PGCs	Somatic cells
	104	69				1	5	15	7
	109	34				1	3	14	5
	85	31				3	6	20	16
	97	55				2	5	9	7
	80	43				5	10	11	2
	74	70				2	11	9	3
	122	62						22	3
	100	64						21	3
		59				2.33333	6.66667	15.125	5.75	AVE
	98.2222	55.5	AVE			1.37437	2.86744	4.98592	4.26468	STDEV
	15.0243	13.7641	SDEV			0.561084	1.17063	1.76279	1.50779	SEM
	5.00809	4.35259	SEM			0.000105741	0.681028			t-TEST
		1.13642e-05	t-Test
	WHITE PUPA
	Control	mut
	211	35
	235	47
	203	51
	225	46
	163	19
	238	6
	202	23
	178	29
		36
		48
		52
		20
		30
	206.875	34	AVE
	24.756	13.8509	SDEV
	8.75257	3.84154	SEM
		5.05265e-14	t-Test

## Sheet: Fig. 4B, C, H
LL3 gonads							LL3 gonads
	Concentration: copies per ng cDNA							Concentration: copies per ng cDNA
	NORMALISED (to housekeeping) values of all measurements							NORMALISED (to housekeeping) values of all measurements
Technical Replicate	Biological Replicate	pnt_Long	pnt_Intermediate	pnt_Short				Biological Replicate	pnt_Long	pnt_Intermediate	pnt_Short
R1	control1	16.2559	1.00059	5.39446				control1	0.203571	0.0642857
R2	control1	14.297	0.929525	5.17878				control2	3.25946	0.138504
R1	control2	38.0789		20.3715				pnt[aga]/Df 2	1.71254		0.179409
R2	control2	20.5208	1.27904	14.8987				pnt[aga]/Df 3	1.17961		0.417476
R1	MUT1	9.16236	0.6175	2.13622				UASt-pntShort pntAGA/Df 1	1.67647		23.5294
R2	MUT1	8.84614	0.412441	1.43643				UASt-pntShort pntAGA/Df 2	6.99153		9.02542
R1	MUT2	8.98819	0.706215	5.45711				UASt-pntShort pntAGA/Df 3			5.42763
R2	MUT2	7.80474	0.402306	5.36408				c587-G4/+; UASp-pntIntermediate/+; pntAGA/Df 1	3.51111	3.37778
								c587-G4/+; UASp-pntIntermediate/+; pntAGA/Df 2	15.6522	0.23913
Fluorescence dp-ERK intensity LL3 gonads (A. U.)
	control	pnt[aga]/Df	c587>pnt RNAi (HMS01452)
	22.188	10.396	19.578
	28.837	7.914	23.151
	22.851	7.708	16.326
	28.45	5.941	16.789
	27.298	6.469	20.401
	16.903	5.327	18.338
	22.377	5.307	13.631
	17.615	4.591	14.504
	23.618	3.863	13.766
	26.403	3.166	17.369
	33.747	3.496	20.012
	20.762	3.448	17.11
	25.914	3.277	16.226
	23.17	9.372	19.685
	25.984	3.208	18.094
	22.276	2.915	16.272
	20.833	5.333	12.389
	23.772	5.614	15.807
	27.683	6.623	13.231
	20.599	7.749	24.032
	26.397	4.358	10.256
	14.815	8.101	20.948
	19.723	5.499	12.008
	21.047	4.77	15.475
	20.105	6.084	7.86
	20.719	2.981	19.743
	21.064	8.701	23.546
	19.488	8.8	19.03
	16.762	9.79	16.299
	17.339	10.252	19.658
	18.785	8.229	15.289
	21.261	7.962	15.846
	15.606	6.602	12.774
	23.438	6.843	12.258
	14.799	4.15	20.383
	19.035	8.579	21.148
	23.979	5.225	23.672
	25.052	10.336	19.596
	21.607	9.005	18.582
	24.12	6.407	18.872
	19.319	6.203	17.725
	21.917	4.264	21.051
	22.448	7.49	18.748
	21.541	6.704	20.597
	21.067	15.479	20.642
	33.829	15.549	19.899
	22.921	14.608	22.317
	30.993	14.638	18.913
	25.567	10.554	22.637
	28.414	6.344	22.116
	24.463	7.981	17.043
	18.775	5.168	12.925
	18.144	4.85	19.62
	24.848	24.075	19.911
	15.301	22.374	17.805
	23.344	19.498	23.885
	24.933	18.196	16.668
	25.698	15.834	21.202
	21.977	20.136	17.559
	20.236	12.216	17.087
	26.802	14.285	20.785
	24.409	12.405	21.13
	21.827	14.384	21.368
		12.745	20.337
		12.303	18.434
		8.653	21.02
		8.286	19.395
		7.154	23.925
		5.365	16.799
		9.78	15.023
		13.174
		14.751
		10.489
		11.853
		8.497
		7.265
		11.158
		8.468
		7.179
		5.33
		13.057
		11.451
		9.684
		14.951
		14.333
		7.605
		5.727
		8.109
		4.842
		4.886
		5.846
		7.32
		8.781
		7.548
		7.751
		8.456
		7.301
		5.208

## Sheet: Fig. S2B, C
Vasa+ cells/ LL3 gonad		AVE	STDEV		Vasa+ cells/ LL3 gonad		AVE	STDEV
C587G4 control	92	127.091	35.0752		tjG4 control	84	131.727	45.4799
	126					225
	128					80
	108					194
	147					129
	91					102
	152					115
	145					118
	115					101
	210					159
	84					142
						123
C587G4_JF02227pntRNAi_1	181	221.214	50.8923			128
	211
	213				tjG4_JF02227pntRNAi_1	165	160.125	26.6755
	267					177
	253					185
	186					215
	243					125
	289					128
	231					167
	175					137
	148					159
	138					114
	301					171
	261					172
						144
C587G4_KK100473pntRNAi_1	166	216.667	48.6196			165
	245					192
	245					146
	148
	226				tjG4_KK100473pntRNAi_1	176	179	23.7171
	270					160
						150
						176
						228
						184
						157
						198
						182

## Sheet: Fig. S4C, D
No. of Vasa+ cells/gonad	EMBRYOS					Concentration: copies per ng cDNA
	control	mut			Embryos	NORMALISED (to housekeeping) values of all measurements
	13	12			Technical Replicate	Biological Replicate	pnt_L	pnt_I	pnt_S
	12	14			R1	control1	25.6284	14.2859	17.2292
	12	8			R2	control1	26.5258	14.3577	29.2896
	10	11			R1	control2	31.6945	15.1114	38.0119
	10	11			R2	control2	27.0283	11.8092	28.141
		11			R1	mut1	12.3673	5.87599	15.4437
		10			R2	mut1	9.4139	4.52236	8.15256
	11.4	11	AVE		R1	mut2	17.8433	6.12211	15.1668
	1.34164	1.82574	SDEV		R2	mut2	15.7206	6.33746	15.1361
	0.6	0.645497	SEM
		0.687466	t-Test
